# Supplementary material for: 2-[2-(Methyl­sulfan­yl)benzimidazol-1-yl]ethanol
Source: Acta Crystallogr Sect E Struct Rep Online. 2010 Jan 23;66(Pt 2):o442. doi: 10.1107/S1600536810001960 (PMC2979779; doi:10.1107/S1600536810001960)
Supplement: Supplementary file 2 [file e-66-0o442-Isup2.hkl]

data_I
#  MK55A                                   
_audit_creation_date        09-07-14
_audit_creation_method      CRYSTALS 

_cell_length_a                    9.3235(2)
_cell_angle_alpha                 78.0849(9)
_cell_length_b                    9.7659(2)
_cell_angle_beta                  88.9066(8)
_cell_length_c                    11.4588(3)
_cell_angle_gamma                 88.1399(9)

# NOTE Fc on scale of Fo,      2.83522
# Status flags: 
#    o - used in refinement 
#    < - excluded by I/sigmaI cutoff 
#    x - excluded for another reason  

loop_
_refln_index_h
_refln_index_k
_refln_index_l
_refln_F_squared_meas
_refln_F_squared_calc
_refln_F_squared_sigma
_refln_observed_status
   1   0   0        3.30        0.00        1.30 x
   2   0   0     6676.10     7372.01      206.30 o
   3   0   0     9965.00    10445.28      284.50 o
   4   0   0     1714.10     1741.76       43.40 o
   5   0   0     7649.90     7560.99      188.40 o
   6   0   0     7341.40     7687.00      170.90 o
   7   0   0      568.40      681.31       18.40 o
   8   0   0      989.60      999.79       29.50 o
   9   0   0     2891.80     2840.34       71.50 o
  10   0   0      323.00      382.88       19.20 o
  11   0   0      178.40      155.28       21.30 o
  12   0   0      891.40      739.84       80.60 o
 -12   1   0      345.00      277.77       59.30 o
 -11   1   0       76.80       70.59       19.40 o
 -10   1   0       69.40       63.87       16.40 o
  -9   1   0       86.00      101.91        7.50 o
  -8   1   0     1352.50     1481.71       38.20 o
  -7   1   0     4684.60     4374.81      110.90 o
  -6   1   0     3472.20     3619.45       75.60 o
  -5   1   0    15065.00    14070.80      379.60 o
  -4   1   0     2766.20     2691.16       89.90 o
  -3   1   0     3962.20     3738.78      118.70 o
  -2   1   0     8916.20     9285.80      249.90 o
  -1   1   0       33.50        0.00        2.20 x
   0   1   0        0.20        0.00        0.45 x
   1   1   0        0.00        0.00        0.01 x
   2   1   0     4663.20     4630.47      115.30 o
   3   1   0     5582.90     5453.06      130.60 o
   4   1   0    11406.10    11581.03      240.90 o
   5   1   0        4.30        2.94        4.70 o
   6   1   0     1222.20     1332.88       33.50 o
   7   1   0      902.10     1005.89       27.60 o
   8   1   0     2396.00     2301.09       60.10 o
   9   1   0       10.90        5.88       10.70 o
  10   1   0     2514.90     2473.16       74.10 o
  11   1   0       70.30       90.56       36.00 o
  12   1   0       41.90       89.74       42.30 o
 -12   2   0      493.40      408.82       71.40 o
 -11   2   0      459.00      414.37       37.20 o
 -10   2   0      119.90      147.22       19.40 o
  -9   2   0      332.80      275.24       18.70 o
  -8   2   0       84.00       75.69        6.50 o
  -7   2   0      219.50      168.56       14.40 o
  -6   2   0      644.20      617.31       23.90 o
  -5   2   0     1425.40     1484.86       39.30 o
  -4   2   0     1013.60      903.85       33.80 o
  -3   2   0       54.40       79.31        6.30 o
  -2   2   0    18496.30    18914.36      376.80 o
  -1   2   0      381.10      434.33        7.20 o
   0   2   0     1174.40     1345.34       18.80 o
   1   2   0      129.40      149.47        3.80 o
   2   2   0     1865.90     2067.55       39.10 o
   3   2   0       10.80        2.18        3.50 o
   4   2   0    24025.10    24638.46      483.50 o
   5   2   0    11365.50    11097.36      239.50 o
   6   2   0      472.10      400.17       17.60 o
   7   2   0     1640.10     1668.15       47.40 o
   8   2   0      747.80      690.76       26.70 o
   9   2   0      710.30      758.88       28.90 o
  10   2   0     1840.70     1740.84       59.80 o
  11   2   0      451.00      346.32       52.90 o
  12   2   0      178.80      170.80       41.60 o
 -12   3   0      -20.30        3.42       53.90 o
 -11   3   0       61.00       55.82       23.70 o
 -10   3   0        2.80        2.32       16.40 o
  -9   3   0       -5.10       25.91       12.90 o
  -8   3   0     1944.00     1907.19       39.30 o
  -7   3   0     6704.00     6585.78      159.20 o
  -6   3   0      603.30      541.73       23.20 o
  -5   3   0      363.70      405.57       14.00 o
  -4   3   0      496.80      557.66       13.80 o
  -3   3   0      434.90      373.53       11.50 o
  -2   3   0    15111.50    15627.01      233.90 o
  -1   3   0     7677.50     8746.96      123.10 o
   0   3   0     8533.00     8623.46      153.60 o
   1   3   0    31059.70    31278.69     1014.60 o
   2   3   0     8050.30     8062.70      175.50 o
   3   3   0     2020.40     2203.11       40.40 o
   4   3   0      438.40      529.69       13.10 o
   5   3   0     4750.80     5010.16      110.10 o
   6   3   0      169.10      185.54       11.60 o
   7   3   0      338.40      365.88       16.30 o
   8   3   0      796.20      701.66       26.30 o
   9   3   0     1846.60     1827.24       58.60 o
  10   3   0        3.80        0.20       11.20 o
  11   3   0      760.20      832.83       66.70 o
  12   3   0      306.80      346.76       60.50 o
 -11   4   0       37.00       68.24       22.50 o
 -10   4   0       99.50      121.79       17.80 o
  -9   4   0     1504.20     1501.45       44.90 o
  -8   4   0     1206.60     1168.47       29.30 o
  -7   4   0     1090.30     1003.07       25.30 o
  -6   4   0      803.40      806.67       18.20 o
  -5   4   0     1442.80     1374.96       31.60 o
  -4   4   0     1603.00     1484.80       30.40 o
  -3   4   0     1369.00     1436.41       26.30 o
  -2   4   0     2745.40     2860.13       42.80 o
  -1   4   0     1264.90     1186.98       22.60 o
   0   4   0     3822.60     3903.92       62.60 o
   1   4   0     2572.60     2856.72       48.80 o
   2   4   0     3066.30     3192.81       52.90 o
   3   4   0      571.10      479.67       13.80 o
   4   4   0    18701.80    18320.47      356.00 o
   5   4   0       76.20       76.18        7.80 o
   6   4   0     1017.60      963.80       26.90 o
   7   4   0     1158.40     1228.91       34.30 o
   8   4   0     1128.50     1174.20       34.60 o
   9   4   0       47.80       62.36       14.90 o
  10   4   0       61.60       48.91       17.10 o
  11   4   0       16.90        0.36       34.80 o
  12   4   0      -21.60        3.36       27.60 o
 -11   5   0      249.70      208.80       58.00 o
 -10   5   0     1259.80     1371.82       47.10 o
  -9   5   0       78.40       91.91       16.60 o
  -8   5   0      427.10      429.18       14.80 o
  -7   5   0      445.40      491.24       15.60 o
  -6   5   0      152.30      178.37        8.20 o
  -5   5   0     1785.70     1760.29       36.70 o
  -4   5   0    11352.40    10749.79      195.70 o
  -3   5   0      179.30      135.13        7.00 o
  -2   5   0      605.20      474.89       12.50 o
  -1   5   0       12.10        3.57        3.00 o
   0   5   0     1282.50     1332.10       21.40 o
   1   5   0      646.40      677.08       12.70 o
   2   5   0     1636.00     1765.04       30.50 o
   3   5   0      988.90     1153.05       20.20 o
   4   5   0      452.40      446.59       11.50 o
   5   5   0     4426.60     4093.98       92.40 o
   6   5   0       19.10        9.67        8.00 o
   7   5   0     2604.80     2502.33       64.30 o
   8   5   0     2321.60     2303.00       65.10 o
   9   5   0      591.50      524.52       28.60 o
  10   5   0      476.00      472.46       36.30 o
  11   5   0       52.50       81.28       38.70 o
 -11   6   0      250.70      171.79       60.80 o
 -10   6   0      312.40      293.55       33.30 o
  -9   6   0     1482.70     1388.25       52.10 o
  -8   6   0        1.10        6.68        8.10 o
  -7   6   0       77.30      111.71        9.00 o
  -6   6   0       35.90       60.46        7.00 o
  -5   6   0     2286.30     2477.65       48.20 o
  -4   6   0     4170.40     4147.54       70.30 o
  -3   6   0      391.90      405.76        9.60 o
  -2   6   0     6045.20     5799.29       93.20 o
  -1   6   0      509.90      458.92       11.60 o
   0   6   0      420.30      379.00       10.40 o
   1   6   0     6449.80     6442.86      142.90 o
   2   6   0     7811.30     7592.65      126.30 o
   3   6   0      747.60      759.80       16.90 o
   4   6   0     1545.50     1533.40       29.10 o
   5   6   0     1204.20     1167.57       25.60 o
   6   6   0      194.40      178.02       10.50 o
   7   6   0      816.50      826.28       25.10 o
   8   6   0      315.20      301.99       16.20 o
   9   6   0       52.30       46.85       13.90 o
  10   6   0       88.60      158.34       18.00 o
  11   6   0       52.50       69.78       37.10 o
 -10   7   0      299.90      325.31       55.10 o
  -9   7   0      303.50      278.70       23.50 o
  -8   7   0      393.50      415.39       17.70 o
  -7   7   0      299.20      345.76       14.80 o
  -6   7   0      244.10      208.44       12.30 o
  -5   7   0     2507.90     2484.39       48.70 o
  -4   7   0     1985.20     1945.60       39.00 o
  -3   7   0     1000.20     1007.33       21.10 o
  -2   7   0      295.00      308.68        8.50 o
  -1   7   0     1165.20     1120.02       24.60 o
   0   7   0      859.60      917.88       16.80 o
   1   7   0     1555.00     1552.27       40.30 o
   2   7   0       24.30       27.40       12.10 o
   3   7   0      349.90      330.11       10.30 o
   4   7   0       65.40       51.71        5.20 o
   5   7   0     1931.60     1832.45       38.40 o
   6   7   0     1815.70     1871.24       41.10 o
   7   7   0      580.20      551.45       21.60 o
   8   7   0       16.70        1.03       10.80 o
   9   7   0       21.20        9.92       13.70 o
  10   7   0       70.70       64.39       24.50 o
  -9   8   0       12.80       49.20       41.80 o
  -8   8   0       26.90       38.97       15.50 o
  -7   8   0      269.60      301.18       15.50 o
  -6   8   0      113.10      138.05       10.80 o
  -5   8   0     1011.20     1034.81       26.00 o
  -4   8   0      388.30      397.99       16.70 o
  -3   8   0     2090.40     1914.29       36.60 o
  -2   8   0       48.10       63.93        6.10 o
  -1   8   0      246.00      268.53        8.80 o
   0   8   0     6060.40     5952.05      163.30 o
   1   8   0     2889.10     2852.22       72.60 o
   2   8   0      277.20      245.84       17.80 o
   3   8   0       -2.80        8.91       12.90 o
   4   8   0      242.80      263.38        7.70 o
   5   8   0      405.50      397.08       13.60 o
   6   8   0        3.10       11.04        7.20 o
   7   8   0      751.50      718.49       25.10 o
   8   8   0       21.20       20.61       13.70 o
   9   8   0       16.70       15.99       19.10 o
  10   8   0        5.80       76.59       24.60 o
  -9   9   0      -40.80       12.25       38.90 o
  -8   9   0      139.60      169.37       31.70 o
  -7   9   0      159.00      147.92       18.20 o
  -6   9   0     1284.80     1340.28       40.40 o
  -5   9   0     2846.10     2715.29       64.50 o
  -4   9   0      167.80      174.45       11.50 o
  -3   9   0      148.10      170.93       10.30 o
  -2   9   0      134.70      120.58        8.10 o
  -1   9   0       64.90       70.82        4.80 o
   0   9   0     1824.10     1736.83       51.80 o
   1   9   0      897.00      888.81       31.80 o
   2   9   0        8.00        9.75        8.50 o
   3   9   0      194.00      183.88       18.00 o
   4   9   0      288.20      341.21       28.30 o
   5   9   0       83.90       52.19       20.10 o
   6   9   0      390.60      327.57       19.10 o
   7   9   0     1332.70     1138.77       46.10 o
   8   9   0       42.80       48.44       17.50 o
  -7  10   0       20.00        7.77       30.60 o
  -6  10   0       16.70        2.14       16.60 o
  -5  10   0       12.50        1.72       13.60 o
  -4  10   0      404.60      403.46       20.30 o
  -3  10   0      139.00      162.26       11.50 o
  -2  10   0      420.70      409.63       15.10 o
  -1  10   0       43.50       48.86       12.00 o
   0  10   0       37.60       40.11       16.40 o
   1  10   0     1068.80      966.34       42.00 o
   2  10   0      526.80      515.38       26.60 o
   3  10   0       10.50       16.17       14.80 o
   4  10   0      760.50      792.08       36.50 o
   5  10   0       -6.10       12.55       27.00 o
   6  10   0      232.70      207.95       43.20 o
   7  10   0       11.40        0.76       33.10 o
  -5  11   0      -12.40        2.01       19.30 o
  -4  11   0       46.40       43.03       18.70 o
  -3  11   0      485.60      532.06       23.20 o
  -2  11   0      178.80      173.33       20.80 o
  -1  11   0      669.10      630.09       40.50 o
   0  11   0      391.60      421.06       26.70 o
   1  11   0      368.90      345.36       28.70 o
   2  11   0      899.70      834.87       48.20 o
   3  11   0       99.90      128.39       24.50 o
   4  11   0      278.90      327.66       31.00 o
   5  11   0      330.10      347.10       29.70 o
   6  11   0      302.70      347.15       32.80 o
  -3  12   0        7.70        8.41       37.30 o
  -2  12   0      -30.40        0.56       28.50 o
  -1  12   0      300.00      322.90       32.70 o
   0  12   0      -15.00       15.22       30.90 o
   1  12   0      132.90      122.53       32.50 o
   2  12   0      230.30      367.72       35.80 o
   3  12   0       74.70       16.60       29.80 o
   4  12   0      164.10      265.15       51.30 o
  -3 -12   1      -14.70       69.70       41.00 o
  -2 -12   1       -8.60        2.67       19.00 o
  -1 -12   1      561.10      535.19       34.10 o
   0 -12   1      103.30      103.59       33.10 o
   1 -12   1      136.60      187.71       26.20 o
   2 -12   1       96.50      101.87       61.00 o
  -5 -11   1      396.40      424.30       44.80 o
  -4 -11   1      361.60      338.04       37.60 o
  -3 -11   1      443.80      421.79       36.40 o
  -2 -11   1     1665.40     1533.26       67.60 o
  -1 -11   1      426.70      439.87       45.40 o
   0 -11   1      112.10      143.71       20.10 o
   1 -11   1      176.40      206.27       20.10 o
   2 -11   1      116.00      125.60       12.20 o
   3 -11   1       46.80       45.10       13.20 o
   4 -11   1      794.90      741.54       42.20 o
   5 -11   1       31.00       46.21       18.20 o
  -7 -10   1       48.10       58.32       30.60 o
  -6 -10   1      258.60      218.27       39.40 o
  -5 -10   1       -2.20        0.22       30.80 o
  -4 -10   1       53.90       31.66       17.00 o
  -3 -10   1       26.80       12.00       13.50 o
  -2 -10   1      389.30      445.49       25.20 o
  -1 -10   1      756.50      820.40       33.40 o
   0 -10   1       75.80       94.42       14.40 o
   1 -10   1      320.20      293.06       10.80 o
   2 -10   1       43.40       26.76        8.70 o
   3 -10   1      956.60      901.90       26.70 o
   4 -10   1        4.50        2.03       12.30 o
   5 -10   1       67.50      130.47       19.40 o
   6 -10   1        5.40       17.94       18.20 o
   7 -10   1      236.00      333.13       33.00 o
  -8  -9   1       28.40       20.33       15.50 o
  -7  -9   1        5.00        0.36       13.10 o
  -6  -9   1        0.90        5.98       22.77 o
  -5  -9   1      243.30      258.27       11.10 o
  -4  -9   1       71.00       99.28       18.00 o
  -3  -9   1     1398.80     1343.66       58.60 o
  -2  -9   1       -0.40        0.11       16.44 o
  -1  -9   1      103.60      100.21       15.20 o
   0  -9   1       21.10       18.79        3.00 o
   1  -9   1       49.90       52.39        5.90 o
   2  -9   1     3675.00     3516.03       70.80 o
   3  -9   1     1062.20     1031.33       27.20 o
   4  -9   1      438.40      369.25       19.60 o
   5  -9   1        3.00        2.48        9.80 o
   6  -9   1       57.20       33.61       13.00 o
   7  -9   1      -21.20       10.45       23.30 o
   8  -9   1        1.20        3.83       24.40 o
  -9  -8   1      293.30      243.53       25.50 o
  -8  -8   1       48.60       37.99       14.00 o
  -7  -8   1      198.10      234.22       15.90 o
  -6  -8   1      146.60      183.72       10.70 o
  -5  -8   1     1073.90     1050.82       27.60 o
  -4  -8   1     1502.70     1464.19       31.50 o
  -3  -8   1     5222.70     5224.39       93.20 o
  -2  -8   1      128.50      155.93       15.60 o
  -1  -8   1      547.80      517.46       12.20 o
   0  -8   1      427.00      466.50       12.00 o
   1  -8   1       -2.10        0.12        4.70 o
   2  -8   1      104.50      154.00        7.60 o
   3  -8   1       55.20       53.36        9.90 o
   4  -8   1      524.00      517.41       17.60 o
   5  -8   1        5.50       13.93        9.50 o
   6  -8   1      298.40      293.91       17.20 o
   7  -8   1      214.50      251.91       17.00 o
   8  -8   1       14.30       27.46       20.90 o
   9  -8   1      435.30      470.80       56.20 o
 -10  -7   1      475.20      496.92       30.20 o
  -9  -7   1        0.40        0.70       17.20 o
  -8  -7   1      731.70      720.81       27.90 o
  -7  -7   1       23.90       17.16        9.70 o
  -6  -7   1       -6.90        0.32        7.90 o
  -5  -7   1      268.00      296.86       12.10 o
  -4  -7   1      286.90      307.11       10.60 o
  -3  -7   1     2301.50     2296.00       43.00 o
  -2  -7   1       88.60       77.61        4.80 o
  -1  -7   1      926.10      854.73       18.70 o
   0  -7   1     4409.00     4246.31       70.80 o
   1  -7   1      775.60      823.15       15.70 o
   2  -7   1     1462.60     1507.07       29.90 o
   3  -7   1       71.00       62.35        6.80 o
   4  -7   1     1727.40     1619.27       38.10 o
   5  -7   1        4.70        0.02        7.60 o
   6  -7   1       36.40       37.67        8.40 o
   7  -7   1      435.50      407.01       16.70 o
   8  -7   1       10.90       15.92       12.60 o
   9  -7   1       32.50       29.94       26.40 o
  10  -7   1       24.60       12.87       45.20 o
 -11  -6   1      190.20      121.70       47.00 o
 -10  -6   1       36.10       37.17       13.10 o
  -9  -6   1      109.00      133.61       13.30 o
  -8  -6   1       51.20       61.76       11.60 o
  -7  -6   1      203.60      182.13       12.40 o
  -6  -6   1     5103.90     5168.86      112.90 o
  -5  -6   1     2554.70     2562.10       53.10 o
  -4  -6   1     1396.50     1279.81       28.20 o
  -3  -6   1     1528.10     1413.81       29.80 o
  -2  -6   1      576.40      631.41       13.80 o
  -1  -6   1       67.00       97.94        4.00 o
   0  -6   1    14293.90    14307.26      204.40 o
   1  -6   1     4264.80     4482.53       69.10 o
   2  -6   1      469.20      507.76       12.30 o
   3  -6   1     1690.00     1652.15       34.10 o
   4  -6   1     1420.70     1334.89       30.00 o
   5  -6   1      128.00      139.94        8.70 o
   6  -6   1     5098.30     4812.30       94.20 o
   7  -6   1      813.70      730.38       24.40 o
   8  -6   1      415.20      426.39       22.20 o
   9  -6   1      328.60      329.12       23.90 o
  10  -6   1      122.10      155.97       30.60 o
  11  -6   1        8.30        9.11       47.50 o
 -11  -5   1      838.40      852.43       49.60 o
 -10  -5   1      679.00      647.96       28.60 o
  -9  -5   1        4.40        5.60        9.70 o
  -8  -5   1      267.00      312.46       14.40 o
  -7  -5   1      319.40      326.67       14.50 o
  -6  -5   1     1715.50     1639.11       45.00 o
  -5  -5   1     2025.80     2059.94       42.00 o
  -4  -5   1       50.00       60.25        5.60 o
  -3  -5   1      359.20      334.31       12.80 o
  -2  -5   1      192.60      171.91        6.50 o
  -1  -5   1      250.70      233.40        7.00 o
   0  -5   1     2738.60     2860.30       42.00 o
   1  -5   1     5557.50     5864.38       92.30 o
   2  -5   1       15.90       13.10        3.80 o
   3  -5   1     1028.70      897.12       20.00 o
   4  -5   1       -5.00        0.47        4.80 o
   5  -5   1     1480.60     1508.65       30.80 o
   6  -5   1      994.40     1049.84       23.40 o
   7  -5   1      375.40      384.56       11.90 o
   8  -5   1     1876.00     1873.74       52.40 o
   9  -5   1      247.00      309.69       19.20 o
  10  -5   1      763.40      716.65       44.50 o
  11  -5   1        1.90        7.62       31.30 o
 -12  -4   1       48.90      119.21       33.90 o
 -11  -4   1      197.30      212.11       23.90 o
 -10  -4   1        5.40        5.38        9.50 o
  -9  -4   1      161.20      178.17       18.10 o
  -8  -4   1      403.10      368.52       26.10 o
  -7  -4   1     3184.40     3161.56       83.80 o
  -6  -4   1       11.10        2.13        5.90 o
  -5  -4   1      314.40      384.33       11.40 o
  -4  -4   1     1473.10     1363.38       35.10 o
  -3  -4   1     2671.70     2483.07       48.60 o
  -2  -4   1     3391.80     3295.65       66.20 o
  -1  -4   1     2843.20     3011.23       48.20 o
   0  -4   1      779.80      809.50       15.70 o
   1  -4   1     5035.10     4987.87       85.10 o
   2  -4   1     2872.00     2925.57       50.90 o
   3  -4   1     1428.00     1420.76       29.90 o
   4  -4   1     8193.00     8229.71      138.90 o
   5  -4   1     8047.40     8027.04      148.00 o
   6  -4   1     1468.50     1368.37       29.80 o
   7  -4   1       31.50       44.22        7.70 o
   8  -4   1       80.00       70.40       10.20 o
   9  -4   1       10.10       27.62       10.20 o
  10  -4   1     1643.00     1556.40       55.00 o
  11  -4   1      230.30      229.32       31.50 o
 -12  -3   1      437.40      371.13       62.30 o
 -11  -3   1       62.10       85.20       21.30 o
 -10  -3   1       16.20        5.93       12.80 o
  -9  -3   1       56.40       85.22       11.50 o
  -8  -3   1      282.80      261.30       16.10 o
  -7  -3   1     2789.70     2649.35       71.40 o
  -6  -3   1     3224.30     3338.65       80.60 o
  -5  -3   1       91.50       61.52        9.20 o
  -4  -3   1      615.90      583.27       19.00 o
  -3  -3   1       68.60       65.71        4.60 o
  -2  -3   1     6977.60     7345.11      122.60 o
  -1  -3   1     8524.80     9065.56      138.90 o
   0  -3   1      732.20      889.43       13.40 o
   1  -3   1     2766.30     2328.26       41.70 o
   2  -3   1     1408.80     1449.07       24.90 o
   3  -3   1      154.50      117.75        5.80 o
   4  -3   1      567.60      349.91       12.70 o
   5  -3   1    10707.00    10981.77      171.00 o
   6  -3   1     2580.00     2379.16       51.80 o
   7  -3   1       59.00       53.86       11.80 o
   8  -3   1       31.60       25.66       14.20 o
   9  -3   1      285.20      338.95       22.70 o
  10  -3   1       12.00        1.26       15.20 o
  11  -3   1      571.10      504.95       38.00 o
  12  -3   1      336.20      361.19       62.60 o
 -12  -2   1      418.80      403.87       59.20 o
 -11  -2   1       -6.60       16.34       16.10 o
 -10  -2   1      253.60      234.02       18.80 o
  -9  -2   1      268.90      263.25       17.10 o
  -8  -2   1     4846.50     4659.75      111.40 o
  -7  -2   1     4914.60     4822.94      111.30 o
  -6  -2   1      174.20      212.41       11.70 o
  -5  -2   1       70.60       83.40        6.60 o
  -4  -2   1     5683.90     5385.11      137.10 o
  -3  -2   1        0.00        2.07        0.01 o
  -2  -2   1     1142.60     1103.63       24.80 o
  -1  -2   1        3.00        3.95        1.50 o
   2  -2   1     5502.30     5307.51      107.40 o
   3  -2   1      107.40      101.97        5.40 o
   4  -2   1     1520.60     1655.44       40.40 o
   5  -2   1     1084.30     1057.27       27.50 o
   6  -2   1     3679.60     3838.72      123.50 o
   7  -2   1      925.50      865.07       36.40 o
   8  -2   1     4074.20     3889.47      123.10 o
   9  -2   1      266.00      277.95       17.50 o
  10  -2   1       29.80       33.20       16.50 o
  11  -2   1      117.00      138.87       23.10 o
  12  -2   1      239.90      240.39       56.90 o
 -12  -1   1      -41.80        0.19       41.60 o
 -11  -1   1      452.50      417.75       22.50 o
 -10  -1   1      160.20      141.44       16.30 o
  -9  -1   1        3.60        0.50       10.60 o
  -8  -1   1     2545.90     2853.71       64.30 o
  -7  -1   1       17.60        0.88       16.30 o
  -6  -1   1     3482.20     3504.18       86.80 o
  -5  -1   1     1021.50      972.83       28.10 o
  -4  -1   1     1062.40     1067.23       28.60 o
  -3  -1   1     2859.20     3035.24       83.90 o
  -2  -1   1     6192.00     6757.83      218.90 o
  -1  -1   1     2972.80        0.00       71.50 x
   0  -1   1       -1.10        0.00        1.30 x
   1  -1   1    15435.80        0.00      446.90 x
   2  -1   1     1335.30     1151.77       30.00 o
   4  -1   1     6149.20     6018.58      161.00 o
   5  -1   1       16.20       38.82        2.60 o
   6  -1   1     2443.40     2151.46       69.40 o
   7  -1   1       -2.80        3.52       11.00 o
   8  -1   1      -11.00        0.90       14.60 o
   9  -1   1       81.60       72.96       31.00 o
  10  -1   1     1535.30     1504.62       97.40 o
  11  -1   1       57.80       25.38       20.40 o
  12  -1   1      -32.20       45.75       42.60 o
 -12   0   1       53.70       63.39       42.70 o
 -11   0   1        9.90       18.54        9.80 o
 -10   0   1     1010.00     1046.41       32.20 o
  -9   0   1     1398.40     1153.34       43.60 o
  -8   0   1      320.40      380.44       16.30 o
  -7   0   1     2109.90     2084.29       49.20 o
  -6   0   1     1748.60     1743.94       56.60 o
  -5   0   1       56.90       59.82        7.70 o
  -4   0   1    12904.20    12600.32      323.70 o
  -2   0   1    23054.60    25229.52      708.20 o
  -1   0   1       -0.50        0.00        2.55 x
   0   0   1        0.80        0.00        2.33 x
   1   0   1        4.40        0.00        2.90 x
   2   0   1      327.40      361.85        8.40 o
   3   0   1     1495.40     1615.93       37.50 o
   4   0   1    12319.10    12309.43      274.90 o
   5   0   1     3367.40     3651.35       88.50 o
   6   0   1       87.80      118.25        6.80 o
   7   0   1       17.10       40.07        4.80 o
   8   0   1     3473.00     3607.59      109.10 o
   9   0   1     1035.90     1064.17       55.00 o
  10   0   1      518.40      539.61       36.50 o
  11   0   1     1030.60     1017.14       78.50 o
  12   0   1      177.10      107.07       49.50 o
 -12   1   1      125.80      136.12       51.10 o
 -11   1   1       -3.30        0.06        8.40 o
 -10   1   1      446.00      381.94       19.70 o
  -9   1   1      561.40      457.50       24.80 o
  -8   1   1     3644.50     3515.84       78.50 o
  -7   1   1      702.90      763.90       21.40 o
  -6   1   1       53.80       29.60        6.80 o
  -5   1   1      166.50      146.39        8.80 o
  -4   1   1     2104.40     2339.52       47.30 o
  -3   1   1     8598.20     9178.96      200.20 o
  -2   1   1     4313.20     4560.36      115.10 o
  -1   1   1       34.20        0.00        2.10 x
   0   1   1       -0.80        0.00        3.22 x
   1   1   1        1.60        0.00        1.70 x
   2   1   1     8064.40     8759.56      206.50 o
   3   1   1     1119.00      996.45       21.00 o
   4   1   1       -3.00        1.02        3.20 o
   5   1   1      767.00      786.21       23.40 o
   6   1   1      467.40      534.96       15.80 o
   7   1   1       51.60       73.23        6.40 o
   8   1   1     4976.90     4791.54      134.40 o
   9   1   1       13.80       53.12       15.50 o
  10   1   1       33.30       57.82       16.90 o
  11   1   1        0.80        7.80       44.90 o
  12   1   1      -36.60       15.02       39.50 o
 -12   2   1       40.00       21.60       32.90 o
 -11   2   1      240.40      221.13       23.30 o
 -10   2   1       47.40       63.73        8.50 o
  -9   2   1     1669.30     1468.35       40.90 o
  -8   2   1      198.10      212.77       13.70 o
  -7   2   1      235.80      167.67       15.10 o
  -6   2   1      270.90      196.49       14.20 o
  -5   2   1     9793.00     9571.52      223.60 o
  -4   2   1       11.00       17.74        5.10 o
  -3   2   1    33566.89    33544.27     1181.00 o
  -2   2   1    10087.10    10637.16      201.60 o
  -1   2   1      662.30      729.75       11.90 o
   0   2   1    10477.80    10722.84      322.30 o
   2   2   1      587.70      621.25       15.10 o
   3   2   1     5511.50     5749.92      120.00 o
   4   2   1      103.50      159.23        5.60 o
   5   2   1     2026.80     1857.43       47.00 o
   6   2   1     2593.40     2621.40       63.20 o
   7   2   1      338.80      434.38       14.70 o
   8   2   1     1262.30     1226.31       36.70 o
   9   2   1      -16.60        1.56       16.50 o
  10   2   1       99.20      154.34       22.30 o
  11   2   1       60.10       58.22       26.10 o
  12   2   1      737.00      671.23       71.40 o
 -12   3   1      -31.00       37.06       50.50 o
 -11   3   1      603.80      559.35       34.90 o
 -10   3   1      891.20      783.74       29.00 o
  -9   3   1       61.20       66.75       12.60 o
  -8   3   1     1246.40     1401.62       44.00 o
  -7   3   1      154.40      119.36       13.20 o
  -6   3   1      330.80      318.04       16.40 o
  -5   3   1     2754.00     3097.37       70.20 o
  -4   3   1    24502.50    23650.08      510.00 o
  -3   3   1     1642.40     1723.35       31.80 o
  -2   3   1     2478.10     2546.87       46.70 o
  -1   3   1      896.60      829.47       16.40 o
   0   3   1      144.70       65.91        3.70 o
   2   3   1      746.80      837.22       18.90 o
   3   3   1      388.70      264.10        9.70 o
   4   3   1       59.60       21.36        4.70 o
   5   3   1     2614.20     2630.17       55.60 o
   6   3   1     2045.70     1955.21       47.80 o
   7   3   1     6627.30     6470.56      159.70 o
   8   3   1     1600.80     1713.78       45.80 o
   9   3   1       19.60       11.34       12.80 o
  10   3   1      984.60      936.16       48.10 o
  11   3   1       71.00       43.65       39.10 o
  12   3   1       -0.60        0.52       64.76 o
 -11   4   1      616.40      631.64       58.30 o
 -10   4   1     1662.20     1519.06       42.70 o
  -9   4   1      526.90      516.47       25.90 o
  -8   4   1      323.70      316.01       20.00 o
  -7   4   1     4022.10     4123.36       97.30 o
  -6   4   1      980.50      873.62       26.00 o
  -5   4   1     7971.20     7722.83      158.00 o
  -4   4   1      304.20      364.48       10.50 o
  -3   4   1       13.00        0.23        3.80 o
  -2   4   1      262.50      326.35        7.00 o
  -1   4   1      163.50      213.89        4.80 o
   0   4   1      176.30      147.62        4.50 o
   1   4   1    30669.30    31061.81      685.40 o
   2   4   1     2418.80     2674.69       54.70 o
   3   4   1      112.80      102.48        5.70 o
   4   4   1     5047.20     4720.04      108.20 o
   5   4   1      443.90      488.04       13.80 o
   6   4   1      317.90      338.29       11.80 o
   7   4   1      462.70      508.25       18.90 o
   8   4   1       69.10       64.85       13.40 o
   9   4   1      301.60      298.25       23.30 o
  10   4   1       34.00       21.40       16.70 o
  11   4   1      347.20      386.70       42.70 o
  12   4   1      182.50      181.96       49.30 o
 -11   5   1      143.70      183.35       49.40 o
 -10   5   1       42.80       33.95       23.40 o
  -9   5   1      155.90      159.44       11.50 o
  -8   5   1       42.90       39.81        8.30 o
  -7   5   1     2111.50     2170.31       50.40 o
  -6   5   1     2312.20     2309.39       48.20 o
  -5   5   1      479.60      517.27       15.80 o
  -4   5   1       60.40       54.91        5.70 o
  -3   5   1      254.30      181.88        8.60 o
  -2   5   1     1972.40     1923.90       31.70 o
  -1   5   1     5427.90     5631.99       90.60 o
   0   5   1     1056.40     1330.76       20.20 o
   1   5   1     7711.20     7829.45      174.80 o
   2   5   1      609.90      513.27       15.80 o
   3   5   1        9.30        7.45        3.40 o
   4   5   1     2517.70     2397.27       69.60 o
   5   5   1     8747.10     8627.93      159.50 o
   6   5   1     6130.70     5930.86      117.70 o
   7   5   1     2068.10     2146.82       59.20 o
   8   5   1      497.40      467.00       33.80 o
   9   5   1      429.40      481.56       28.60 o
  10   5   1      486.40      536.86       32.60 o
  11   5   1      448.20      436.18       52.20 o
 -11   6   1       60.20       69.29       54.00 o
 -10   6   1       15.10        3.47       18.40 o
  -9   6   1       29.40       26.29        9.50 o
  -8   6   1      413.50      420.61       15.60 o
  -7   6   1      470.10      421.94       17.00 o
  -6   6   1     1050.80     1064.32       25.70 o
  -5   6   1     2261.20     2357.01       41.60 o
  -4   6   1        1.60        4.68        5.30 o
  -3   6   1     1151.70     1066.22       22.50 o
  -2   6   1     2671.90     2404.76       40.60 o
  -1   6   1     3776.20     4147.57       67.90 o
   0   6   1     7278.80     7354.16      155.60 o
   1   6   1     2846.00     2844.26       64.20 o
   2   6   1      990.20      987.43       33.60 o
   3   6   1      911.70      871.38       20.60 o
   4   6   1       39.30       51.13        5.10 o
   5   6   1     4442.90     4573.81      105.80 o
   6   6   1     1068.90     1125.40       34.00 o
   7   6   1      184.70      168.99       15.30 o
   8   6   1      113.20      114.67       17.10 o
   9   6   1      204.00      230.61       23.10 o
  10   6   1      333.30      316.43       31.00 o
  11   6   1       45.30        3.75       36.40 o
 -10   7   1       77.00       53.83       37.60 o
  -9   7   1     1169.70     1159.24       40.70 o
  -8   7   1      117.60      152.18       13.40 o
  -7   7   1      460.10      444.58       17.60 o
  -6   7   1       60.30       81.23        9.10 o
  -5   7   1      858.20      859.14       21.50 o
  -4   7   1       10.30        1.89        6.30 o
  -3   7   1      206.00      169.37        8.30 o
  -2   7   1      149.10      145.33        6.80 o
  -1   7   1      824.80      770.75       19.80 o
   0   7   1      105.70      159.84        9.70 o
   1   7   1       63.60       65.21        8.70 o
   2   7   1       33.80       22.37        8.80 o
   3   7   1     1469.60     1454.35       53.50 o
   4   7   1      340.60      351.33       11.10 o
   5   7   1      837.40      842.65       21.20 o
   6   7   1     1101.90     1083.42       29.10 o
   7   7   1      633.80      600.92       23.00 o
   8   7   1       12.60       10.76       11.80 o
   9   7   1      226.20      223.70       17.60 o
  10   7   1      408.90      369.10       30.50 o
  11   7   1      182.10      223.35       43.60 o
  -9   8   1      160.50      166.00       31.50 o
  -8   8   1       80.90       92.38       17.90 o
  -7   8   1      359.40      344.58       18.00 o
  -6   8   1       51.20       35.86       10.00 o
  -5   8   1      930.30      876.94       24.60 o
  -4   8   1      192.40      210.69        9.80 o
  -3   8   1     3388.20     3350.41       59.80 o
  -2   8   1      251.80      257.64        8.40 o
  -1   8   1     2617.30     2518.01       48.90 o
   0   8   1     1538.30     1404.20       45.10 o
   1   8   1      302.10      314.55       16.40 o
   2   8   1        8.80        0.93        7.70 o
   3   8   1      963.40     1004.88       33.50 o
   4   8   1      778.30      748.34       36.50 o
   5   8   1       44.00       42.96        5.70 o
   6   8   1       93.20       78.11        8.60 o
   7   8   1       29.70       47.29        9.20 o
   8   8   1       41.60       71.64       13.40 o
   9   8   1      299.50      305.86       26.80 o
  10   8   1       73.90       63.23       31.30 o
  -9   9   1      334.10      310.28       57.40 o
  -8   9   1      765.20      908.16       43.00 o
  -7   9   1      359.60      387.37       18.40 o
  -6   9   1      672.60      711.69       23.90 o
  -5   9   1       14.60        4.34       10.70 o
  -4   9   1      144.70      166.19       10.90 o
  -3   9   1     4997.10     4859.07       97.10 o
  -2   9   1      533.20      481.95       14.60 o
  -1   9   1      591.50      542.60       25.30 o
   0   9   1      431.60      444.21       21.70 o
   1   9   1     1428.10     1340.96       44.40 o
   2   9   1     1912.00     1718.50       60.90 o
   3   9   1     1259.40     1280.61       41.30 o
   4   9   1       36.00       45.39       13.10 o
   5   9   1      500.60      526.78       31.40 o
   6   9   1      970.00      967.12       28.20 o
   7   9   1       -0.40        5.38       12.40 o
   8   9   1       19.40       13.74       13.60 o
  -8  10   1      472.00      448.94       60.80 o
  -7  10   1      -10.30       11.13       20.00 o
  -6  10   1     1117.80     1218.22       42.50 o
  -5  10   1       56.70       57.41       14.10 o
  -4  10   1       77.60       80.40       12.20 o
  -3  10   1      219.00      197.09       10.70 o
  -2  10   1       11.00        0.60        5.20 o
  -1  10   1       45.00       37.72       15.30 o
   0  10   1       83.50       44.33       16.60 o
   1  10   1      165.80      138.54       18.70 o
   2  10   1      224.80      254.49       19.70 o
   3  10   1     2028.20     2155.57       61.00 o
   4  10   1       81.00      101.18       19.00 o
   5  10   1       60.00       36.55       22.50 o
   6  10   1      -49.60       24.12       27.40 o
   7  10   1       91.30       67.81       39.70 o
  -6  11   1       -9.90       20.26       32.60 o
  -5  11   1      165.20      157.52       24.30 o
  -4  11   1     2257.70     2257.68       92.30 o
  -3  11   1      174.50      172.86       11.60 o
  -2  11   1       64.80       88.42       20.40 o
  -1  11   1      -16.30        1.03       13.20 o
   0  11   1      145.20      142.69       18.50 o
   1  11   1     1568.70     1663.89       61.00 o
   2  11   1      594.90      552.91       39.00 o
   3  11   1        8.60        1.98       18.00 o
   4  11   1       49.10       34.83       24.00 o
   5  11   1      108.70       91.43       29.80 o
   6  11   1      123.50      182.43       24.80 o
  -2  12   1      204.00      222.44       33.20 o
  -1  12   1      168.90      164.45       27.90 o
   0  12   1        3.70       23.59       22.30 o
   1  12   1       36.90       76.40       23.90 o
   2  12   1      593.80      611.79       45.40 o
   3  12   1      162.10      178.23       34.20 o
   4  12   1       23.10       80.23       35.30 o
  -1 -12   2      173.40      238.86       46.60 o
   0 -12   2      149.70      183.82       46.20 o
   1 -12   2      122.60       95.02       41.50 o
  -4 -11   2       18.20        0.17       17.30 o
  -3 -11   2      107.30      155.82       23.30 o
  -2 -11   2       87.20       76.68       21.10 o
  -1 -11   2      293.00      360.69       32.00 o
   0 -11   2      262.00      297.42       31.60 o
   1 -11   2        6.70        7.04       21.50 o
   2 -11   2      644.70      669.34       35.90 o
   3 -11   2      510.70      594.61       25.60 o
   4 -11   2       -8.50        2.94       19.10 o
  -6 -10   2      352.40      388.98       51.20 o
  -5 -10   2      -26.30        1.64       31.40 o
  -4 -10   2      841.20      727.58       59.30 o
  -3 -10   2      522.20      473.00       35.50 o
  -2 -10   2       -5.50        0.96       14.20 o
  -1 -10   2      172.10      180.62       19.00 o
   0 -10   2       22.90       26.28        4.60 o
   1 -10   2       22.80       27.56        6.80 o
   2 -10   2      250.30      320.70       13.80 o
   3 -10   2       18.40       51.14       11.30 o
   4 -10   2       13.20       18.53       13.80 o
   5 -10   2     1428.20     1312.56       53.30 o
   6 -10   2      269.90      259.62       29.70 o
   7 -10   2      -70.30        2.36       42.10 o
  -8  -9   2        2.70       11.03       26.20 o
  -7  -9   2      382.70      317.81       23.50 o
  -6  -9   2      133.30      169.91       17.30 o
  -5  -9   2      341.30      372.17       15.20 o
  -4  -9   2        5.50        2.00        5.90 o
  -3  -9   2       27.00       35.22        6.40 o
  -2  -9   2        3.90        1.81        3.70 o
  -1  -9   2      245.40      230.42        8.90 o
   0  -9   2     3491.20     3468.53       68.90 o
   1  -9   2      269.90      235.68       10.70 o
   2  -9   2       33.90       17.03        7.50 o
   3  -9   2       48.20       46.20        9.00 o
   4  -9   2      158.60      166.20       13.40 o
   5  -9   2      252.00      260.94       20.30 o
   6  -9   2       35.70        3.27       28.40 o
   7  -9   2       -6.00       37.27       19.90 o
   8  -9   2       27.80       59.52       27.50 o
  -9  -8   2      129.60      133.70       21.00 o
  -8  -8   2      265.70      252.39       21.00 o
  -7  -8   2     1424.90     1343.99       40.10 o
  -6  -8   2     2412.30     2315.96       60.30 o
  -5  -8   2      656.20      647.07       21.90 o
  -4  -8   2      844.60      795.32       22.70 o
  -3  -8   2       74.50       84.76        7.00 o
  -2  -8   2      508.90      518.81       13.20 o
  -1  -8   2     1497.00     1410.30       31.90 o
   0  -8   2     3972.50     3866.96       67.40 o
   1  -8   2       10.10        4.04        5.00 o
   2  -8   2      758.60      792.78       20.50 o
   3  -8   2       85.80       71.33        8.80 o
   4  -8   2      608.40      603.40       21.80 o
   5  -8   2      740.60      775.30       31.80 o
   6  -8   2      681.50      721.17       35.20 o
   7  -8   2      182.90      255.41       20.90 o
   8  -8   2       38.50       89.59       34.00 o
   9  -8   2      103.50      125.49       45.40 o
 -10  -7   2       33.80       34.04       34.30 o
  -9  -7   2      112.10      133.33       14.50 o
  -8  -7   2       83.50      105.33       12.60 o
  -7  -7   2      785.20      856.71       25.10 o
  -6  -7   2      690.40      646.24       23.60 o
  -5  -7   2       -4.20        1.50        6.20 o
  -4  -7   2     1519.20     1415.66       36.90 o
  -3  -7   2     1249.80     1241.96       29.00 o
  -2  -7   2     3151.10     3189.17       59.20 o
  -1  -7   2       54.40       38.43        5.30 o
   0  -7   2       27.10       17.08        4.30 o
   1  -7   2      738.20      728.51       18.00 o
   2  -7   2     1047.90      999.40       23.60 o
   3  -7   2     1240.10     1278.12       28.10 o
   4  -7   2     1415.40     1324.02       33.20 o
   5  -7   2       76.50       88.09       10.00 o
   6  -7   2       69.80       87.75       13.60 o
   7  -7   2      167.10      162.70       20.20 o
   8  -7   2       14.80       78.03       18.50 o
   9  -7   2      213.30      187.78       41.70 o
 -11  -6   2       39.10       24.53       42.70 o
 -10  -6   2      192.30      253.90       18.20 o
  -9  -6   2       13.00        0.10       12.80 o
  -8  -6   2      851.70      795.91       32.30 o
  -7  -6   2     2325.40     2141.42       52.30 o
  -6  -6   2       13.30        6.23        7.10 o
  -5  -6   2     1742.40     1650.67       41.40 o
  -4  -6   2      898.30      895.85       22.80 o
  -3  -6   2     1104.90     1156.15       27.70 o
  -2  -6   2     5231.60     5272.82       91.90 o
  -1  -6   2     1583.40     1523.80       28.10 o
   0  -6   2     1698.60     1800.58       29.00 o
   1  -6   2     1615.90     1608.84       27.40 o
   2  -6   2       -1.20        3.16        4.60 o
   3  -6   2      856.80      920.20       21.30 o
   4  -6   2     2889.60     2776.32       61.30 o
   5  -6   2     4926.60     4871.33      101.70 o
   6  -6   2      229.10      211.68       13.30 o
   7  -6   2      217.80      249.81       14.60 o
   8  -6   2       90.00       91.57       13.70 o
   9  -6   2      774.60      699.45       54.00 o
  10  -6   2      532.50      626.30       51.10 o
 -11  -5   2       36.70       74.05       20.00 o
 -10  -5   2       60.20       84.04       14.60 o
  -9  -5   2      212.70      234.43       16.00 o
  -8  -5   2      927.10      914.93       26.90 o
  -7  -5   2      415.50      449.33       18.70 o
  -6  -5   2      185.70      184.89        9.70 o
  -5  -5   2      158.50      171.67        8.80 o
  -4  -5   2     1910.40     1691.18       39.60 o
  -3  -5   2      412.70      492.20       12.60 o
  -2  -5   2    11127.90    11213.23      197.20 o
  -1  -5   2      105.80       73.59        6.00 o
   0  -5   2       70.80       53.03        4.80 o
   1  -5   2      759.20      712.76       14.60 o
   2  -5   2       71.80       75.95        5.00 o
   3  -5   2       12.10        9.87        4.10 o
   4  -5   2     1186.40     1174.91       29.00 o
   5  -5   2     1764.60     1790.49       33.40 o
   6  -5   2       66.50       59.08        8.70 o
   7  -5   2      403.20      508.75       18.70 o
   8  -5   2      236.60      281.52       16.60 o
   9  -5   2      198.80      199.21       18.90 o
  10  -5   2      228.90      212.43       30.10 o
  11  -5   2       15.90       79.88       30.00 o
 -12  -4   2      332.00      292.82       58.60 o
 -11  -4   2      161.60      176.34       29.60 o
 -10  -4   2      298.30      283.07       16.40 o
  -9  -4   2      647.70      667.32       20.10 o
  -8  -4   2       74.10       66.23        8.70 o
  -7  -4   2      317.20      309.01       13.60 o
  -6  -4   2     1824.70     1820.53       41.30 o
  -5  -4   2     1361.00     1291.91       29.10 o
  -4  -4   2      237.00      281.46        8.60 o
  -3  -4   2     3306.30     3349.29       62.60 o
  -2  -4   2      587.10      504.15       13.50 o
  -1  -4   2       78.00       74.44        4.00 o
   0  -4   2     3065.20     2861.87       50.10 o
   1  -4   2     4937.20     5053.79       81.40 o
   2  -4   2     2447.90     2533.36       42.40 o
   3  -4   2      288.90      197.84        9.00 o
   4  -4   2      807.10      817.13       17.90 o
   5  -4   2     2129.70     1866.47       46.80 o
   6  -4   2     1392.40     1512.68       34.40 o
   7  -4   2      519.30      487.48       17.20 o
   8  -4   2     2862.70     2804.18       70.10 o
   9  -4   2     1200.00     1240.43       40.10 o
  10  -4   2       27.30       38.64       19.20 o
  11  -4   2      -23.10        0.38       21.60 o
 -12  -3   2      130.90      179.08       49.00 o
 -11  -3   2      398.60      352.01       38.00 o
 -10  -3   2      809.00      678.11       24.90 o
  -9  -3   2       50.70       71.12        8.10 o
  -8  -3   2      279.30      279.73       13.20 o
  -7  -3   2      747.30      806.91       22.10 o
  -6  -3   2      120.50       93.19        7.50 o
  -5  -3   2     7455.00     7292.22      131.70 o
  -4  -3   2     1593.50     1850.95       31.90 o
  -3  -3   2      162.50      151.49        7.20 o
  -2  -3   2     1946.70     2025.49       36.70 o
  -1  -3   2      372.10      402.37        9.50 o
   0  -3   2    10708.90    10157.90      195.60 o
   1  -3   2     3088.40     3460.72       52.40 o
   3  -3   2      527.40      414.97       12.20 o
   4  -3   2     7868.90     7452.83      171.80 o
   5  -3   2       59.70       70.46        7.10 o
   6  -3   2       17.80       53.54        6.40 o
   7  -3   2     5444.80     5514.83      114.40 o
   8  -3   2       -2.60        0.81        7.60 o
   9  -3   2      401.60      328.13       17.30 o
  10  -3   2      587.90      535.76       31.10 o
  11  -3   2      -20.90       13.45       14.10 o
 -12  -2   2      105.80       66.79       49.90 o
 -11  -2   2      543.50      541.24       43.10 o
 -10  -2   2     2200.70     2077.89       85.50 o
  -9  -2   2     1438.50     1416.17       42.60 o
  -8  -2   2      995.50      966.60       31.50 o
  -7  -2   2     1780.80     1677.75       52.00 o
  -6  -2   2      667.00      671.09       22.10 o
  -5  -2   2     6527.70     6488.08      122.90 o
  -4  -2   2      552.20      708.36       13.60 o
  -3  -2   2    21158.70    21264.88      393.70 o
  -2  -2   2     3813.40     3967.30       72.90 o
  -1  -2   2      133.00      178.29        4.70 o
   0  -2   2    37394.60    40302.40     1428.20 o
   2  -2   2      464.70      432.83       10.70 o
   3  -2   2       11.80       11.96        3.00 o
   4  -2   2    14743.90    14460.68      336.90 o
   5  -2   2     3577.80     3455.69      100.10 o
   6  -2   2     2972.80     2681.87       86.60 o
   7  -2   2      746.30      877.52       34.10 o
   8  -2   2      267.80      237.52       23.90 o
   9  -2   2     1130.60     1213.82       49.50 o
  10  -2   2     1581.20     1524.55       63.20 o
  11  -2   2       23.40       29.58       22.50 o
  12  -2   2       13.80        3.63       31.00 o
 -12  -1   2      776.90      686.16       83.10 o
 -11  -1   2      216.30      189.01       22.80 o
 -10  -1   2      571.00      591.51       19.80 o
  -9  -1   2      248.50      292.18       12.60 o
  -8  -1   2      403.60      346.16       19.30 o
  -7  -1   2      137.90      161.18       14.70 o
  -6  -1   2     1218.50     1337.17       38.60 o
  -5  -1   2     2326.40     2317.74       77.40 o
  -4  -1   2      353.00      309.62       14.70 o
  -3  -1   2     2599.10     2564.51       58.70 o
  -2  -1   2       -1.10        1.52        1.40 o
  -1  -1   2     1394.50     1313.05       43.00 o
   2  -1   2      829.70      811.93       20.80 o
   3  -1   2      702.30      614.63       26.30 o
   4  -1   2     5877.20     5288.92      165.90 o
   5  -1   2     4429.20     4602.84      127.60 o
   6  -1   2     3128.30     3184.34       91.20 o
   7  -1   2      631.40      669.06       27.80 o
   8  -1   2      449.60      517.07       26.70 o
   9  -1   2        4.10        9.44       17.10 o
  10  -1   2      303.60      304.99       39.50 o
  11  -1   2      686.90      722.17       62.60 o
  12  -1   2      188.30      201.14       51.70 o
 -12   0   2      444.60      491.16       57.00 o
 -11   0   2       12.60       36.85       12.80 o
 -10   0   2        0.40        5.07        9.87 o
  -9   0   2        4.70        6.06        6.40 o
  -8   0   2     3608.40     3718.69       82.70 o
  -7   0   2     1842.30     1737.44       45.20 o
  -6   0   2    10080.60    10135.59      226.80 o
  -5   0   2    21404.00    19851.97      903.10 o
  -4   0   2      397.00      530.55       12.30 o
  -3   0   2      121.40       64.44        8.80 o
  -2   0   2     1805.70     1914.35       58.40 o
  -1   0   2    12049.00    12771.83      365.30 o
   0   0   2     9496.10        0.00      306.90 x
   1   0   2     4339.60     4709.99      124.30 o
   2   0   2    20527.80    22595.43      622.90 o
   3   0   2     2106.90     2031.85       48.30 o
   4   0   2      901.00      789.99       30.00 o
   5   0   2     2454.50     2635.11       75.00 o
   6   0   2      811.10      838.14       30.70 o
   7   0   2     2721.50     2867.78       77.70 o
   8   0   2     2271.30     2122.89       73.00 o
   9   0   2       84.50      120.13       18.40 o
  10   0   2       87.40      146.54       31.00 o
  11   0   2       33.60        2.41       38.60 o
  12   0   2      349.30      341.65       54.70 o
 -12   1   2      279.20      323.37       47.30 o
 -11   1   2      950.20      843.71       44.40 o
 -10   1   2      115.20       80.02       13.30 o
  -9   1   2     1104.20     1117.18       37.70 o
  -8   1   2       80.10       88.96        9.40 o
  -7   1   2     4407.00     4208.61      107.70 o
  -6   1   2     1680.60     1565.26       43.70 o
  -5   1   2      440.90      531.80       14.60 o
  -4   1   2     1131.80     1304.54       28.10 o
  -3   1   2     5254.60     5306.26      121.90 o
  -2   1   2    18632.80    19786.13      550.50 o
  -1   1   2      356.40      389.95       12.10 o
   0   1   2      426.90        0.00       12.70 x
   1   1   2      329.40      235.03        7.70 o
   2   1   2    14725.60    16630.12      383.50 o
   3   1   2    10635.50    10600.50      253.70 o
   4   1   2    10959.60    10638.80      255.40 o
   5   1   2     9532.30     9110.64      305.00 o
   6   1   2     1633.20     1611.90       54.20 o
   7   1   2       18.70       11.55       13.40 o
   8   1   2      384.00      410.68       24.80 o
   9   1   2      141.80      131.15       21.60 o
  10   1   2      334.90      383.69       31.10 o
  11   1   2      124.10       93.06       40.00 o
  12   1   2       39.90       17.05       43.80 o
 -12   2   2        9.40       17.39       49.10 o
 -11   2   2       47.00       62.38       14.90 o
 -10   2   2       29.90       33.90       10.70 o
  -9   2   2       17.70       34.67       10.50 o
  -8   2   2      610.20      691.61       23.90 o
  -7   2   2     3696.20     3808.99       91.00 o
  -6   2   2        6.00        5.50        5.40 o
  -5   2   2     2058.10     2020.76       47.00 o
  -4   2   2     8706.40     7855.62      192.70 o
  -3   2   2     4235.00     3871.28       85.10 o
  -2   2   2     7831.20     8566.98      187.00 o
  -1   2   2    16597.20    18292.31      407.40 o
   2   2   2     1639.30     2079.81       51.30 o
   3   2   2     6814.80     7088.36      160.70 o
   4   2   2      285.40      341.15        9.80 o
   5   2   2      710.80      837.65       20.80 o
   6   2   2      529.70      624.97       23.20 o
   7   2   2       38.20       44.09       10.00 o
   8   2   2     2239.30     2219.17       71.30 o
   9   2   2     3531.50     3343.68      113.70 o
  10   2   2      285.40      309.31       27.10 o
  11   2   2       63.60       90.62       37.70 o
  12   2   2      910.00      802.80       78.80 o
 -12   3   2      508.80      543.42       67.20 o
 -11   3   2      -12.50        0.62       32.20 o
 -10   3   2      221.90      213.14       15.20 o
  -9   3   2      946.70      937.25       36.70 o
  -8   3   2     1514.80     1304.35       47.90 o
  -7   3   2     8811.80     8644.40      196.70 o
  -6   3   2       14.20        1.81        8.40 o
  -5   3   2     3847.00     3560.82       83.90 o
  -4   3   2      781.70      769.66       21.90 o
  -3   3   2    12701.60    12765.47      252.10 o
  -2   3   2    14866.10    15210.36      305.40 o
  -1   3   2      676.50      529.54       13.90 o
   0   3   2    29690.20    30978.15      899.50 o
   1   3   2     6930.90     6968.14      169.90 o
   2   3   2     9106.50     8649.96      219.00 o
   3   3   2      744.70      715.01       19.60 o
   4   3   2     4548.20     4465.89      116.30 o
   5   3   2    13553.40    13250.47      319.30 o
   6   3   2     3511.30     3473.39       82.20 o
   7   3   2     3511.60     3565.34       99.10 o
   8   3   2      993.40      957.06       38.80 o
   9   3   2       44.00        3.08       19.60 o
  10   3   2      -18.00        5.18       20.50 o
  11   3   2      633.00      598.30       64.10 o
  12   3   2      364.20      284.65       55.40 o
 -11   4   2        2.60        0.08       25.50 o
 -10   4   2       72.60      140.84       16.90 o
  -9   4   2       41.10       42.35       12.40 o
  -8   4   2     3146.40     2893.31       78.20 o
  -7   4   2      528.70      560.31       20.00 o
  -6   4   2     1966.60     1786.68       50.60 o
  -5   4   2     2806.80     2823.74       58.40 o
  -4   4   2     2179.50     1708.82       39.40 o
  -3   4   2      157.30      128.89        6.50 o
  -2   4   2     8234.70     8708.48      155.00 o
  -1   4   2        4.90        2.41        2.40 o
   0   4   2      284.50      215.97        6.80 o
   1   4   2     2340.70     2034.97       53.00 o
   2   4   2      450.60      421.99       11.80 o
   3   4   2      186.90      108.93        8.30 o
   4   4   2     3026.10     3183.78       69.90 o
   5   4   2       67.20       75.00        7.30 o
   6   4   2     3617.10     3694.73       76.20 o
   7   4   2      687.90      650.39       32.80 o
   8   4   2       75.20       68.94       15.10 o
   9   4   2     1481.50     1448.34       63.80 o
  10   4   2      353.20      370.39       33.30 o
  11   4   2       31.70       16.23       34.30 o
  12   4   2       25.80       44.10       45.50 o
 -11   5   2       95.00      101.49       52.80 o
 -10   5   2      288.00      322.27       23.70 o
  -9   5   2      129.40      130.63       13.70 o
  -8   5   2      314.20      333.65       16.10 o
  -7   5   2      640.90      682.33       21.20 o
  -6   5   2      625.00      605.38       19.00 o
  -5   5   2     2948.80     2693.63       58.60 o
  -4   5   2     3916.50     4052.30       66.00 o
  -3   5   2      550.30      577.89       14.00 o
  -2   5   2     2512.90     2424.73       44.80 o
  -1   5   2      623.30      758.00       13.50 o
   0   5   2     1191.40     1352.83       25.50 o
   1   5   2     2525.30     2362.27       71.40 o
   3   5   2      970.90     1011.14       23.80 o
   4   5   2      801.40      870.97       20.80 o
   5   5   2     5253.20     5484.63      121.60 o
   6   5   2       -3.60        1.68        7.30 o
   7   5   2     1412.70     1434.03       42.20 o
   8   5   2      938.70      882.97       40.40 o
   9   5   2     1491.00     1344.28       54.50 o
  10   5   2       21.80        2.43       19.50 o
  11   5   2      885.80      822.38       70.90 o
 -11   6   2       35.40        0.43       49.90 o
 -10   6   2      943.50      983.00       43.30 o
  -9   6   2      836.20      769.57       27.70 o
  -8   6   2        5.70        7.31       11.50 o
  -7   6   2      201.70      184.80       13.70 o
  -6   6   2     1755.80     1795.50       44.20 o
  -5   6   2       95.10       94.50        8.90 o
  -4   6   2      191.80      256.69        8.80 o
  -3   6   2     4071.30     4123.18       83.60 o
  -2   6   2        5.60        4.09        4.00 o
  -1   6   2      274.70      277.85        7.60 o
   0   6   2     4448.50     4316.14      102.80 o
   1   6   2      734.10      689.08       21.80 o
   2   6   2     9556.20     9418.14      197.60 o
   3   6   2      556.40      708.04       15.30 o
   4   6   2     2519.30     2422.33       62.50 o
   5   6   2        3.00        0.59        5.90 o
   6   6   2      946.70      984.32       30.10 o
   7   6   2        7.50        6.46        8.70 o
   8   6   2       31.30       12.10       14.60 o
   9   6   2      185.60      256.99       20.10 o
  10   6   2       52.80       29.17       23.10 o
  11   6   2       57.40       52.87       35.80 o
 -10   7   2      190.60      153.27       49.90 o
  -9   7   2      595.10      569.04       31.40 o
  -8   7   2      229.00      201.68       15.60 o
  -7   7   2       -0.40        0.28       11.64 o
  -6   7   2        8.30        0.57        7.70 o
  -5   7   2      293.00      267.77       12.70 o
  -4   7   2      384.00      441.78       11.70 o
  -3   7   2     4424.10     4212.75       76.10 o
  -2   7   2     1954.10     2023.22       34.10 o
  -1   7   2        7.90       13.10        3.30 o
   0   7   2     3270.90     3222.00       80.60 o
   1   7   2       49.90       42.78        8.10 o
   2   7   2        2.80        1.41        6.10 o
   3   7   2       29.10       40.39        7.70 o
   4   7   2      379.90      408.14       12.60 o
   5   7   2      979.60     1023.76       28.40 o
   6   7   2       14.10       11.64        7.00 o
   7   7   2       21.00        7.79       10.40 o
   8   7   2       -1.50        0.68       12.50 o
   9   7   2       38.50       21.23       18.30 o
  10   7   2       29.90        3.19       32.70 o
  11   7   2       19.70        4.16       33.20 o
  -9   8   2       44.20       42.00       20.40 o
  -8   8   2      606.60      546.76       25.70 o
  -7   8   2      115.90      113.81       14.40 o
  -6   8   2     1441.60     1383.51       34.60 o
  -5   8   2     6251.20     5830.81      132.80 o
  -4   8   2        4.10       10.14        7.30 o
  -3   8   2       17.90       16.13        6.20 o
  -2   8   2     1873.90     1726.46       35.50 o
  -1   8   2      980.40      953.51       23.10 o
   0   8   2     3190.40     3138.74       77.30 o
   1   8   2     1950.70     2051.68       52.10 o
   2   8   2        1.60        2.02       10.40 o
   3   8   2       93.90      108.97       11.40 o
   4   8   2      291.90      311.69       17.20 o
   5   8   2       10.40        5.08        4.60 o
   6   8   2      132.40      148.91        9.90 o
   7   8   2     2816.50     2817.11       70.10 o
   8   8   2      250.60      234.66       17.70 o
   9   8   2       23.30       35.15       15.70 o
  10   8   2       16.60       27.95       26.80 o
  -9   9   2       71.50      101.45       52.30 o
  -8   9   2       18.30       11.54       21.20 o
  -7   9   2      576.40      565.01       24.90 o
  -6   9   2      262.70      260.23       16.60 o
  -5   9   2       74.90       61.64       12.50 o
  -4   9   2     2547.00     2468.14       56.70 o
  -3   9   2      955.50      903.29       25.20 o
  -2   9   2       86.50       78.02        6.60 o
  -1   9   2        1.80        0.29       10.40 o
   0   9   2      508.40      480.63       23.00 o
   1   9   2     1253.30     1251.81       39.10 o
   2   9   2     6977.20     6596.31      160.40 o
   3   9   2      782.90      771.57       31.60 o
   4   9   2      884.10      970.23       33.90 o
   5   9   2       -1.20        1.05       11.30 o
   6   9   2      835.30      752.95       22.60 o
   7   9   2      256.80      205.16       17.20 o
   8   9   2      352.60      291.26       27.00 o
  -8  10   2      160.70      281.26       39.60 o
  -7  10   2      103.20      175.93       26.00 o
  -6  10   2      137.60      149.70       16.40 o
  -5  10   2      -14.70        1.43       11.60 o
  -4  10   2     1245.10     1247.62       38.30 o
  -3  10   2       -9.90        1.93        9.10 o
  -2  10   2     2529.30     2452.37       51.00 o
  -1  10   2      122.80      130.32       14.10 o
   0  10   2      242.80      278.33       20.70 o
   1  10   2      203.30      278.34       19.90 o
   2  10   2      328.90      292.30       22.40 o
   3  10   2       11.60        6.14       12.90 o
   4  10   2       18.40       35.97       14.00 o
   5  10   2      303.10      215.00       30.70 o
   6  10   2       19.70        0.98       25.10 o
   7  10   2      382.30      387.65       36.20 o
  -5  11   2      455.00      481.09       53.00 o
  -4  11   2       10.40        4.96       13.90 o
  -3  11   2       53.30       49.38        7.60 o
  -2  11   2      639.20      594.65       32.10 o
  -1  11   2       16.90       17.45       18.40 o
   0  11   2     1299.50     1343.90       53.30 o
   1  11   2       42.50       46.15       18.40 o
   2  11   2     1154.60     1173.72       54.70 o
   3  11   2       40.60       27.00       19.40 o
   4  11   2      283.20      230.42       31.80 o
   5  11   2      202.30      221.41       31.80 o
   6  11   2      907.00      886.80       48.30 o
  -3  12   2      267.00      510.33       46.50 o
  -2  12   2      132.10      157.22       26.40 o
  -1  12   2      159.50      123.90       23.90 o
   0  12   2       75.50       82.03       26.30 o
   1  12   2      431.60      383.81       36.40 o
   2  12   2       31.70       32.26       19.70 o
   3  12   2      -10.50       24.82       26.50 o
   4  12   2       -4.30       25.35       25.30 o
  -4 -11   3      -32.80        0.83       24.70 o
  -3 -11   3       10.00        0.32       29.60 o
  -2 -11   3      -14.40        0.16       24.10 o
  -1 -11   3      472.60      453.96       52.70 o
   0 -11   3       67.30       20.42       35.10 o
   1 -11   3      664.30      668.49       61.60 o
   2 -11   3       41.60       77.02       31.80 o
   3 -11   3       -4.00        8.42       32.30 o
  -6 -10   3     1041.20     1105.76       58.00 o
  -5 -10   3       11.20       55.40       21.90 o
  -4 -10   3       49.40       70.84       10.00 o
  -3 -10   3        1.40        0.02        5.10 o
  -2 -10   3      -10.60        2.25        5.60 o
  -1 -10   3      426.00      477.64       16.50 o
   0 -10   3      236.90      212.00       12.90 o
   1 -10   3      542.20      553.38       23.00 o
   2 -10   3     1691.20     1562.51       50.40 o
   3 -10   3      512.50      471.02       23.00 o
   4 -10   3       25.50        0.10       17.00 o
   5 -10   3       -4.80        2.25       20.50 o
   6 -10   3      108.40      136.78       37.30 o
  -7  -9   3      127.80      118.49       18.30 o
  -6  -9   3      455.60      475.28       25.60 o
  -5  -9   3      282.80      311.24       19.00 o
  -4  -9   3       38.60       44.45        8.30 o
  -3  -9   3      991.20      877.35       28.10 o
  -2  -9   3      441.50      412.41       15.90 o
  -1  -9   3        5.30        2.36        6.10 o
   0  -9   3       12.90       19.88        6.90 o
   1  -9   3     1274.10     1185.10       33.40 o
   2  -9   3        2.50        1.53        8.00 o
   3  -9   3       73.80       75.72       11.50 o
   4  -9   3      967.00      923.04       38.50 o
   5  -9   3        7.20        5.13       18.10 o
   6  -9   3       92.50      112.51       25.60 o
   7  -9   3       43.80       13.35       38.30 o
   8  -9   3        2.70        1.71       44.90 o
  -9  -8   3       39.60       39.19       29.30 o
  -8  -8   3      751.30      736.33       40.80 o
  -7  -8   3       -0.90       10.09       25.23 o
  -6  -8   3      285.80      286.66       17.10 o
  -5  -8   3     1092.10     1003.28       29.90 o
  -4  -8   3      537.60      587.40       18.60 o
  -3  -8   3     1918.20     1886.54       46.00 o
  -2  -8   3      707.70      635.72       20.70 o
  -1  -8   3     3096.50     3045.88       54.60 o
   0  -8   3      149.20      168.01        8.80 o
   1  -8   3       21.70       21.68        7.70 o
   2  -8   3      154.40      164.83       10.40 o
   3  -8   3      327.60      312.17       16.10 o
   4  -8   3     1023.60     1035.35       35.50 o
   5  -8   3      394.40      390.78       24.80 o
   6  -8   3       13.80       13.75       20.10 o
   7  -8   3       21.40        1.62       14.70 o
   8  -8   3       15.20       27.11       30.20 o
   9  -8   3       26.10       92.93       44.60 o
 -10  -7   3      700.70      790.04       52.50 o
  -9  -7   3       21.00       23.05       14.20 o
  -8  -7   3      353.10      351.25       21.20 o
  -7  -7   3      142.30      149.57       12.50 o
  -6  -7   3       51.00       52.12       10.20 o
  -5  -7   3     1577.80     1555.95       39.60 o
  -4  -7   3      130.20      131.33       12.10 o
  -3  -7   3        3.00        1.11        5.90 o
  -2  -7   3        0.20        4.99        4.38 o
  -1  -7   3      713.80      728.62       18.20 o
   0  -7   3     1191.10     1211.41       24.80 o
   1  -7   3     1678.10     1644.25       36.10 o
   2  -7   3      993.90      990.15       27.40 o
   3  -7   3      125.10      126.11       10.10 o
   4  -7   3      523.20      477.98       21.80 o
   5  -7   3       72.30       90.40       14.10 o
   6  -7   3     1132.30     1099.45       41.00 o
   7  -7   3      218.90      193.77       21.80 o
   8  -7   3        3.40        2.97       33.20 o
   9  -7   3       26.10       18.44       39.80 o
 -10  -6   3      396.70      383.97       36.20 o
  -9  -6   3        4.30        2.77       11.40 o
  -8  -6   3       58.10       72.90       12.50 o
  -7  -6   3      274.10      296.53       15.20 o
  -6  -6   3     2156.20     2080.57       47.60 o
  -5  -6   3     1664.10     1540.64       41.70 o
  -4  -6   3      865.80      828.56       23.00 o
  -3  -6   3       58.40       53.40        7.00 o
  -2  -6   3     6380.50     6208.13      116.80 o
  -1  -6   3      770.30      689.82       20.50 o
   0  -6   3     2716.00     2872.48       57.90 o
   1  -6   3     1569.70     1609.58       32.10 o
   2  -6   3      311.60      346.08       10.80 o
   3  -6   3      282.50      276.85       13.60 o
   4  -6   3     1521.40     1549.80       46.30 o
   5  -6   3       25.90       28.37       10.70 o
   6  -6   3      432.90      476.12       20.80 o
   7  -6   3       52.10       48.79       16.20 o
   8  -6   3      484.50      529.42       29.30 o
   9  -6   3      723.80      796.71       48.20 o
  10  -6   3      -16.70       58.79       47.60 o
 -11  -5   3      731.90      819.14       59.50 o
 -10  -5   3      214.60      188.32       29.20 o
  -9  -5   3       15.80       17.42        9.60 o
  -8  -5   3      424.80      409.71       17.80 o
  -7  -5   3     2507.70     2612.11       58.80 o
  -6  -5   3     2963.60     2937.51       61.20 o
  -5  -5   3     4684.20     4683.13       98.00 o
  -4  -5   3      477.30      431.14       14.60 o
  -3  -5   3     5229.10     5030.78      105.10 o
  -2  -5   3      735.60      756.13       17.20 o
  -1  -5   3       47.20       68.74        4.90 o
   0  -5   3      236.70      203.90        8.30 o
   1  -5   3     2092.30     2153.07       40.00 o
   2  -5   3     3240.30     3455.05       58.10 o
   3  -5   3     1218.20     1179.95       25.80 o
   4  -5   3       67.30       60.47        9.30 o
   5  -5   3     2481.30     2277.40       61.40 o
   6  -5   3      317.00      341.94       18.90 o
   7  -5   3       60.40       79.91        9.00 o
   8  -5   3      420.70      540.61       18.30 o
   9  -5   3       16.40       25.11       21.80 o
  10  -5   3      206.80      267.70       27.60 o
  11  -5   3       18.60       64.63       51.70 o
 -11  -4   3      285.50      320.01       32.20 o
 -10  -4   3      517.90      501.89       33.60 o
  -9  -4   3       45.70       71.83        8.20 o
  -8  -4   3     2055.40     2033.40       48.40 o
  -7  -4   3      494.90      511.91       17.30 o
  -6  -4   3      655.90      679.19       18.10 o
  -5  -4   3      828.80      902.11       21.30 o
  -4  -4   3      666.30      655.81       17.10 o
  -3  -4   3     2476.00     2536.04       53.50 o
  -2  -4   3     1992.30     2119.35       37.70 o
  -1  -4   3     2632.00     2848.27       48.90 o
   0  -4   3     3485.70     3640.88       79.90 o
   1  -4   3     7594.50     6928.01      140.80 o
   2  -4   3     8377.60     7767.97      137.00 o
   3  -4   3     1122.40     1213.23       21.10 o
   4  -4   3      305.00      256.26       13.90 o
   5  -4   3     3393.30     3558.17       74.60 o
   6  -4   3     1383.70     1422.84       35.90 o
   7  -4   3       66.20       51.01        8.10 o
   8  -4   3       60.20       47.62       11.00 o
   9  -4   3        2.40        2.09       11.50 o
  10  -4   3      -10.70        1.70       23.10 o
  11  -4   3       43.50       19.02       44.30 o
 -12  -3   3      178.40      226.67       42.10 o
 -11  -3   3      470.10      432.95       35.30 o
 -10  -3   3       49.00       10.33       19.40 o
  -9  -3   3       10.30        4.32        5.30 o
  -8  -3   3     2243.80     2238.42       50.40 o
  -7  -3   3     5267.20     5428.98      104.40 o
  -6  -3   3      285.40      304.09       10.60 o
  -5  -3   3       10.60       11.53        4.30 o
  -4  -3   3     1326.90     1318.68       30.20 o
  -3  -3   3      667.30      591.69       16.20 o
  -2  -3   3     1412.60     1729.72       31.00 o
  -1  -3   3    12569.40    13000.40      240.00 o
   0  -3   3     1356.80     1721.17       29.80 o
   1  -3   3    15391.50    15805.96      317.20 o
   2  -3   3     4987.40     5185.36       82.90 o
   3  -3   3        1.70        7.76        4.00 o
   4  -3   3     1986.40     2256.81       46.10 o
   5  -3   3     5491.60     5203.68      117.30 o
   6  -3   3     7264.00     7108.64      167.70 o
   7  -3   3     1412.60     1341.29       38.60 o
   8  -3   3       12.90        1.38        7.60 o
   9  -3   3     1220.40     1251.25       37.00 o
  10  -3   3       80.00       85.28       23.10 o
  11  -3   3      253.20      271.45       34.30 o
 -12  -2   3       53.10       36.80       45.80 o
 -11  -2   3       90.00      109.99       18.90 o
 -10  -2   3       36.20       48.74       17.40 o
  -9  -2   3        1.10       29.13       13.40 o
  -8  -2   3        3.80       12.90        9.20 o
  -7  -2   3      307.20      283.70       10.30 o
  -6  -2   3     4462.10     4320.81       85.00 o
  -5  -2   3     6395.30     6198.83      128.20 o
  -4  -2   3      710.60      541.52       21.00 o
  -3  -2   3     1071.70     1012.41       29.30 o
  -2  -2   3     1045.50     1109.95       28.10 o
  -1  -2   3    15116.40    14789.55      354.90 o
   0  -2   3    20788.80    22174.04      499.40 o
   1  -2   3     4926.10     5060.90      106.70 o
   2  -2   3    15778.90    15077.08      292.80 o
   3  -2   3     5643.60     5628.27      133.50 o
   4  -2   3       45.80       70.45        4.90 o
   5  -2   3        7.80        4.49        4.60 o
   6  -2   3     3683.10     3679.58      104.80 o
   7  -2   3       62.30       48.08       17.90 o
   8  -2   3      739.80      857.49       37.90 o
   9  -2   3      100.60      112.59       20.30 o
  10  -2   3      705.90      645.93       58.00 o
  11  -2   3      100.80       83.27       23.40 o
  12  -2   3      164.90      109.69       40.30 o
 -12  -1   3      -19.20        1.28       33.40 o
 -11  -1   3      271.10      232.42       27.10 o
 -10  -1   3       98.40       92.22       18.00 o
  -9  -1   3     1407.40     1370.74       46.70 o
  -8  -1   3       15.70        2.28       11.00 o
  -7  -1   3       99.80       74.89       10.30 o
  -6  -1   3      431.00      385.85       22.90 o
  -5  -1   3     2607.30     2535.60       78.20 o
  -4  -1   3     2923.60     2740.16       83.70 o
  -3  -1   3    13147.30    12315.24      422.80 o
  -2  -1   3      889.80     1034.28       25.30 o
  -1  -1   3     9437.70     9633.88      292.20 o
   0  -1   3    34295.40    34776.32     1520.70 o
   1  -1   3     5758.60     5825.35      184.30 o
   2  -1   3     6209.40     6802.46      170.00 o
   3  -1   3     4233.00     4051.88       89.50 o
   4  -1   3       21.20        0.82        9.80 o
   5  -1   3    15313.20    14651.17      443.80 o
   6  -1   3     1455.30     1472.98       49.70 o
   7  -1   3     1006.90      951.40       39.60 o
   8  -1   3     2246.50     2105.19       68.20 o
   9  -1   3     1471.70     1415.51       55.30 o
  10  -1   3     1510.00     1540.37       85.70 o
  11  -1   3      616.70      599.42       57.00 o
  12  -1   3      104.50       97.04       37.90 o
 -12   0   3      189.10      189.11       55.00 o
 -11   0   3      324.60      314.11       28.40 o
 -10   0   3     1160.90     1005.64       52.90 o
  -9   0   3      969.10      910.21       35.60 o
  -8   0   3      289.10      234.05       24.50 o
  -7   0   3      416.20      445.23       22.70 o
  -6   0   3      153.50      108.02       13.60 o
  -5   0   3       81.60       84.23        9.00 o
  -4   0   3     3068.50     3107.57       89.80 o
  -3   0   3       16.70        4.77        5.90 o
  -2   0   3      615.90      672.18       20.80 o
  -1   0   3    10280.00    10959.88      302.30 o
   0   0   3     8337.30     9518.57      258.50 o
   1   0   3     2891.40     2991.45       78.30 o
   2   0   3     4521.70     4819.80      103.00 o
   3   0   3     4637.20     4637.62      126.00 o
   4   0   3       57.80      113.87        3.90 o
   5   0   3     6802.10     6368.73      192.40 o
   6   0   3      158.70      220.73       13.80 o
   7   0   3      256.10      266.23       21.10 o
   8   0   3       18.20        8.97       13.20 o
   9   0   3       20.80       10.15       15.70 o
  10   0   3      648.70      663.78       85.90 o
  11   0   3      364.30      349.17       54.70 o
  12   0   3       47.50       40.86       43.60 o
 -12   1   3        5.10        3.48       52.10 o
 -11   1   3       25.80       14.60       15.80 o
 -10   1   3      789.80      679.96       39.50 o
  -9   1   3     1555.40     1430.15       47.60 o
  -8   1   3     1856.40     1822.82       45.40 o
  -7   1   3     5104.70     5453.83      114.40 o
  -6   1   3       46.30       53.73        4.40 o
  -5   1   3     4614.10     4226.90      137.70 o
  -4   1   3     2795.30     2688.24       96.90 o
  -3   1   3     7863.50     7696.38      177.00 o
  -2   1   3     2708.10     2826.76       88.20 o
  -1   1   3     8363.80     8740.61      251.50 o
   0   1   3     1247.40     1174.55       40.80 o
   1   1   3     3450.30     3367.21       73.30 o
   2   1   3     3305.40     3495.81       74.70 o
   3   1   3     1800.80     1993.08       55.00 o
   4   1   3       89.60      151.59        6.10 o
   5   1   3     2335.30     2332.20       52.40 o
   6   1   3       88.40       72.70       12.10 o
   7   1   3       57.90       93.17       10.30 o
   8   1   3      600.30      658.81       28.70 o
   9   1   3       23.60       26.30       17.50 o
  10   1   3       30.00       65.72       28.70 o
  11   1   3     1243.80     1116.25       89.00 o
  12   1   3       91.10       94.78       49.30 o
 -12   2   3       -8.80        7.53       46.20 o
 -11   2   3      341.10      318.04       26.50 o
 -10   2   3       47.10       39.25        9.50 o
  -9   2   3      432.20      396.92       20.40 o
  -8   2   3       -6.30       18.28        7.60 o
  -7   2   3     1260.00     1149.60       33.80 o
  -6   2   3     1196.20     1201.69       30.70 o
  -5   2   3     2307.30     2723.53       53.10 o
  -4   2   3     5375.50     5194.74      151.70 o
  -3   2   3     7510.90     7048.52      166.60 o
  -2   2   3     1727.50     1637.41       43.10 o
  -1   2   3    20875.90    23014.09      596.20 o
   0   2   3     1523.80     2027.45       33.50 o
   1   2   3    16551.10    17153.96      333.60 o
   2   2   3      404.30      353.82       12.20 o
   3   2   3     3006.50     3315.29       84.20 o
   4   2   3     2716.30     2402.01       69.10 o
   5   2   3      390.90      381.11       12.70 o
   6   2   3      944.30      874.44       28.90 o
   7   2   3     1572.50     1701.85       54.10 o
   8   2   3     1571.10     1535.58       57.90 o
   9   2   3      409.70      357.76       27.90 o
  10   2   3      495.20      460.79       50.10 o
  11   2   3      167.00      149.16       38.60 o
  12   2   3      128.90      126.19       49.00 o
 -12   3   3      -29.90       21.54       52.40 o
 -11   3   3      474.70      436.92       30.70 o
 -10   3   3     2375.40     2287.01       99.10 o
  -9   3   3      540.80      476.66       28.00 o
  -8   3   3      224.30      198.97       17.10 o
  -7   3   3     1168.10     1190.71       35.90 o
  -6   3   3     2941.20     3085.41       69.70 o
  -5   3   3    10066.20    10260.48      222.50 o
  -4   3   3    12086.10    11842.88      261.10 o
  -3   3   3     2061.10     2240.44       48.60 o
  -2   3   3       44.90       54.03        4.10 o
  -1   3   3      820.70      599.27       22.10 o
   0   3   3     1484.50     1542.25       33.60 o
   1   3   3    13369.70    13327.86      257.40 o
   2   3   3    12336.30    12766.38      275.70 o
   3   3   3     8706.30     8900.12      230.50 o
   4   3   3     6152.90     5676.11      140.90 o
   5   3   3     2298.00     2094.96       61.10 o
   6   3   3     1741.30     1843.25       42.90 o
   7   3   3     1204.70     1214.56       33.90 o
   8   3   3      669.80      682.21       34.60 o
   9   3   3     2089.10     2014.18       84.90 o
  10   3   3       16.30       15.60       21.40 o
  11   3   3       27.70       25.53       47.90 o
  12   3   3       63.30       69.21       46.70 o
 -11   4   3      282.60      273.19       56.10 o
 -10   4   3      790.80      643.07       37.40 o
  -9   4   3       77.80       97.07       12.60 o
  -8   4   3       12.20        1.66        9.30 o
  -7   4   3      809.30      725.50       26.80 o
  -6   4   3       34.10       26.03        7.30 o
  -5   4   3        5.60        0.23        6.60 o
  -4   4   3      927.30     1055.79       23.40 o
  -3   4   3     3190.00     3505.41       62.50 o
  -2   4   3     6328.00     5666.24      131.00 o
  -1   4   3     3424.80     3356.29       63.90 o
   0   4   3      169.70      128.50        6.00 o
   1   4   3     5189.30     5248.19      121.60 o
   2   4   3     3840.40     3873.72       94.10 o
   3   4   3     1963.70     2129.70       41.30 o
   4   4   3      485.70      627.48       16.50 o
   5   4   3     3274.10     3467.94       71.50 o
   6   4   3     1506.60     1388.80       38.20 o
   7   4   3      310.30      325.47       17.90 o
   8   4   3     1142.40     1077.42       45.50 o
   9   4   3      854.40      778.52       46.40 o
  10   4   3      362.10      339.40       37.30 o
  11   4   3       47.10       49.08       38.10 o
  12   4   3      410.00      387.02       48.20 o
 -11   5   3      222.70      166.83       58.60 o
 -10   5   3       24.80       10.28       20.60 o
  -9   5   3       27.00       36.12       12.80 o
  -8   5   3      481.10      518.41       20.50 o
  -7   5   3      236.80      166.23       13.80 o
  -6   5   3      781.00      742.26       23.70 o
  -5   5   3     1644.30     1693.15       37.60 o
  -4   5   3      451.10      471.18       13.90 o
  -3   5   3     9809.90     9678.78      184.50 o
  -2   5   3       17.70        6.49        4.70 o
  -1   5   3      358.80      405.90        9.50 o
   0   5   3     5640.20     6049.91      106.80 o
   1   5   3    32959.50    32026.46     1269.90 o
   2   5   3     6972.00     6941.95      123.50 o
   3   5   3      245.70      257.49        9.10 o
   4   5   3       98.40      120.95        6.80 o
   5   5   3     3271.20     3200.08       74.80 o
   6   5   3     8612.30     8750.02      197.00 o
   7   5   3     1270.20     1210.80       34.80 o
   8   5   3       78.40      100.19       13.50 o
   9   5   3       67.20       73.51       19.10 o
  10   5   3     1157.00     1131.91       62.10 o
  11   5   3       66.40       51.55       38.20 o
 -11   6   3      201.40      235.05       59.30 o
 -10   6   3       23.20       75.60       26.90 o
  -9   6   3      180.50      178.24       28.40 o
  -8   6   3      344.90      359.32       21.90 o
  -7   6   3       70.20      106.56       14.10 o
  -6   6   3     2965.60     2906.25       88.90 o
  -5   6   3      277.90      309.95       12.30 o
  -4   6   3      712.20      740.07       19.50 o
  -3   6   3      364.00      299.11       13.10 o
  -2   6   3     2089.60     2067.03       38.80 o
  -1   6   3     7804.90     7313.20      133.30 o
   0   6   3     1610.10     1590.26       33.80 o
   1   6   3    11795.90    11566.32      295.00 o
   2   6   3     1547.20     1296.68       30.60 o
   3   6   3      346.00      367.40       10.70 o
   4   6   3     1817.80     1628.86       44.30 o
   5   6   3      497.40      551.84       17.90 o
   6   6   3       76.50      128.60        9.30 o
   7   6   3     2125.00     2142.44       54.50 o
   8   6   3      164.60      180.31       15.70 o
   9   6   3       75.60       93.81       16.60 o
  10   6   3       57.60       46.34       23.10 o
  11   6   3      116.60      163.20       39.80 o
 -10   7   3       15.90        1.80       45.10 o
  -9   7   3       94.00      144.45       27.70 o
  -8   7   3      248.90      249.00       23.40 o
  -7   7   3      391.30      394.73       23.50 o
  -6   7   3     2741.30     2762.25       79.20 o
  -5   7   3      935.90      921.77       27.50 o
  -4   7   3      157.40      139.20       11.10 o
  -3   7   3       38.90       40.15        6.70 o
  -2   7   3        2.50        0.22        4.80 o
  -1   7   3       24.10       41.95        3.70 o
   0   7   3      792.30      798.70       25.80 o
   1   7   3       -3.30        0.33        8.80 o
   2   7   3     2460.10     2448.97       57.10 o
   3   7   3       23.00       19.00       10.70 o
   4   7   3       94.80      113.39        6.30 o
   5   7   3     1757.80     1797.41       56.10 o
   6   7   3      269.00      304.90       13.90 o
   7   7   3     1248.70     1158.31       39.10 o
   8   7   3       32.50       46.07       12.30 o
   9   7   3      127.90      108.98       22.00 o
  10   7   3      867.90      872.51       59.10 o
  11   7   3       -0.80        8.28       58.85 o
  -9   8   3      213.30      270.23       44.20 o
  -8   8   3      362.90      385.91       23.50 o
  -7   8   3      298.60      297.18       20.20 o
  -6   8   3     1830.60     1813.06       48.70 o
  -5   8   3      206.20      212.71       11.40 o
  -4   8   3      422.60      413.77       16.70 o
  -3   8   3      291.30      301.11       11.70 o
  -2   8   3     3400.80     3401.59       59.70 o
  -1   8   3     2732.60     2704.89       54.40 o
   0   8   3      583.50      577.44       22.30 o
   1   8   3       26.90       27.06        9.50 o
   2   8   3       77.40       74.62       13.10 o
   3   8   3     7776.50     7641.58      191.40 o
   4   8   3     1267.60     1314.54       39.00 o
   5   8   3     1169.10     1170.07       28.70 o
   6   8   3      787.00      740.73       25.10 o
   7   8   3       14.60       17.91        9.30 o
   8   8   3      186.60      140.41       24.40 o
   9   8   3      157.70      143.71       26.90 o
  10   8   3       77.40      169.27       32.50 o
  -9   9   3       49.60       31.50       43.20 o
  -8   9   3      587.20      698.38      108.10 o
  -7   9   3      622.90      542.82       27.40 o
  -6   9   3       12.00        5.26       16.10 o
  -5   9   3      302.20      307.88       14.90 o
  -4   9   3      338.50      377.99       15.80 o
  -3   9   3     1775.10     1696.92       36.80 o
  -2   9   3      507.00      514.13       14.20 o
  -1   9   3     1148.10     1197.31       39.70 o
   0   9   3      575.60      583.00       26.50 o
   1   9   3      269.80      255.26       21.20 o
   2   9   3      124.70      106.76       16.20 o
   3   9   3       56.40       48.68       15.60 o
   4   9   3       11.90        5.38       14.10 o
   5   9   3      449.50      448.22       26.40 o
   6   9   3      230.80      182.32        9.20 o
   7   9   3      437.10      428.48       27.80 o
   8   9   3       -4.40        7.75       32.00 o
  -8  10   3      336.10      329.56       47.80 o
  -7  10   3       -5.50        0.30       19.00 o
  -6  10   3       81.20       79.88       18.60 o
  -5  10   3        3.60        1.50       10.70 o
  -4  10   3     1656.10     1537.53       43.10 o
  -3  10   3      245.70      245.95       13.70 o
  -2  10   3        5.00        1.50        3.80 o
  -1  10   3      119.20      149.83       16.40 o
   0  10   3       -7.90        0.02       10.60 o
   1  10   3      853.30      837.03       34.70 o
   2  10   3      311.30      369.17       22.00 o
   3  10   3       14.70        4.21       13.30 o
   4  10   3        3.80       49.19       14.40 o
   5  10   3       28.60       25.66       18.60 o
   6  10   3       77.50       98.68       25.00 o
   7  10   3      144.00      109.99       31.10 o
   8  10   3      -17.90      108.74       36.00 o
  -5  11   3      163.00      161.82       28.70 o
  -4  11   3      319.30      451.32       35.20 o
  -3  11   3      594.60      603.50       20.00 o
  -2  11   3      300.90      348.23       23.70 o
  -1  11   3      107.90      106.40       16.70 o
   0  11   3       57.60       34.78       18.90 o
   1  11   3       10.00        0.38       16.20 o
   2  11   3      507.20      480.52       36.20 o
   3  11   3      535.20      555.18       37.10 o
   4  11   3      217.50      189.41       24.20 o
   5  11   3      231.60      210.83       31.80 o
   6  11   3      273.40      227.36       47.00 o
  -3  12   3      423.80      451.04       54.50 o
  -2  12   3      208.90      251.87       41.90 o
  -1  12   3      164.50      147.45       31.00 o
   0  12   3       55.40        0.27       29.90 o
   1  12   3       33.10       26.40       21.70 o
   2  12   3      530.60      511.17       39.60 o
   3  12   3       63.70       82.72       21.10 o
   4  12   3      362.90      471.61       35.90 o
  -3 -11   4     1083.40      886.56       78.10 o
  -2 -11   4      199.20      156.28       48.80 o
  -1 -11   4      474.10      554.24       57.50 o
   0 -11   4      211.30      225.77       41.70 o
   1 -11   4      151.50      173.51       29.50 o
   2 -11   4      428.30      473.62       54.10 o
  -5 -10   4     1248.50     1440.90       66.10 o
  -4 -10   4       89.00       89.73       36.00 o
  -3 -10   4      227.60      245.11       22.00 o
  -2 -10   4      239.00      217.73       14.00 o
  -1 -10   4      183.90      148.65       12.80 o
   0 -10   4        5.80        5.16        9.50 o
   1 -10   4       47.80       42.30       11.80 o
   2 -10   4       10.20        0.02       10.50 o
   3 -10   4      399.70      350.39       23.80 o
   4 -10   4       -7.80        0.11       17.40 o
   5 -10   4       22.80       27.22       28.40 o
   6 -10   4       23.00       53.60       34.60 o
  -7  -9   4       48.10       32.44       28.90 o
  -6  -9   4      346.70      334.58       23.70 o
  -5  -9   4      275.80      230.58       20.70 o
  -4  -9   4       45.10       41.17       13.10 o
  -3  -9   4       19.50       17.14       10.30 o
  -2  -9   4      107.00       73.26       10.60 o
  -1  -9   4     1105.90     1093.09       25.90 o
   0  -9   4     1185.80     1139.52       32.20 o
   1  -9   4        0.90        0.90       17.08 o
   2  -9   4     1102.90     1040.57       31.80 o
   3  -9   4      297.20      277.62       18.20 o
   4  -9   4       -6.20        3.65       15.60 o
   5  -9   4      197.50      193.02       23.80 o
   6  -9   4      149.90      165.90       28.50 o
   7  -9   4      505.30      466.89       58.60 o
  -9  -8   4        2.50        1.72       31.20 o
  -8  -8   4        5.30       27.47       16.00 o
  -7  -8   4     1113.40     1108.39       43.50 o
  -6  -8   4      299.10      323.22       16.20 o
  -5  -8   4     1378.10     1238.72       34.60 o
  -4  -8   4     1313.80     1172.71       34.40 o
  -3  -8   4      494.10      518.93       19.10 o
  -2  -8   4     1402.00     1439.76       44.50 o
  -1  -8   4       -4.70        3.48        7.00 o
   0  -8   4     2510.40     2375.79       52.10 o
   1  -8   4       -1.50        3.43        7.50 o
   2  -8   4     1907.90     1892.75       49.30 o
   3  -8   4      419.20      439.88       17.80 o
   4  -8   4      118.90      134.72       17.10 o
   5  -8   4       19.40       61.02       16.10 o
   6  -8   4      974.70     1021.13       49.50 o
   7  -8   4      496.00      540.19       50.60 o
   8  -8   4      -10.70        2.32       47.00 o
  -9  -7   4      -20.40       11.67       27.30 o
  -8  -7   4       62.80       39.65       14.60 o
  -7  -7   4      140.40      156.61       13.70 o
  -6  -7   4      353.40      392.21       16.70 o
  -5  -7   4     1924.10     1904.95       45.10 o
  -4  -7   4       91.00       96.51        8.70 o
  -3  -7   4     1032.30      984.71       28.00 o
  -2  -7   4       98.10       77.52        9.90 o
  -1  -7   4      493.80      473.60       20.80 o
   0  -7   4      996.50     1070.09       27.10 o
   1  -7   4     1856.90     1871.04       41.90 o
   2  -7   4      294.30      301.67       12.10 o
   3  -7   4     1619.50     1483.94       38.00 o
   4  -7   4       16.90       22.69       14.00 o
   5  -7   4      865.50      824.20       36.60 o
   6  -7   4      146.20      147.48       21.30 o
   7  -7   4        8.60       36.74       18.30 o
   8  -7   4      106.30      153.72       29.70 o
   9  -7   4      247.30      176.28       42.10 o
 -10  -6   4      133.10       84.59       32.60 o
  -9  -6   4      116.20      153.73       22.10 o
  -8  -6   4       88.40      107.12       12.80 o
  -7  -6   4     1237.30     1184.24       40.50 o
  -6  -6   4        9.40       27.80        9.40 o
  -5  -6   4      563.90      526.16       18.60 o
  -4  -6   4      111.80      140.63        8.80 o
  -3  -6   4       66.30       82.95        8.20 o
  -2  -6   4     2310.30     2230.05       50.50 o
  -1  -6   4      548.20      586.86       17.60 o
   0  -6   4     2600.40     2759.08       59.00 o
   1  -6   4      755.70      708.59       19.40 o
   2  -6   4      181.30      179.14       10.20 o
   3  -6   4       -0.20        0.28        4.83 o
   4  -6   4       54.50       60.33       10.20 o
   5  -6   4     1976.60     1861.36       59.10 o
   6  -6   4       27.50       21.36       11.00 o
   7  -6   4       15.80        9.05       19.70 o
   8  -6   4       40.00       79.11       19.20 o
   9  -6   4      237.70      155.16       46.60 o
  10  -6   4       73.70       60.50       37.80 o
 -11  -5   4      -22.40       37.32       40.40 o
 -10  -5   4       52.90       10.60       27.90 o
  -9  -5   4      500.10      547.61       32.70 o
  -8  -5   4      347.50      410.94       23.70 o
  -7  -5   4     2928.10     2867.24       67.80 o
  -6  -5   4      168.00      154.10       11.50 o
  -5  -5   4      151.20      175.50        9.60 o
  -4  -5   4      142.40      149.27        9.40 o
  -3  -5   4      198.30      156.20        9.80 o
  -2  -5   4     1122.30     1131.89       27.20 o
  -1  -5   4     3651.30     3729.20       70.80 o
   0  -5   4     2141.90     2012.46       42.80 o
   1  -5   4      865.40      771.80       23.30 o
   2  -5   4     2185.00     2115.18       39.70 o
   3  -5   4      131.70      197.55        7.90 o
   4  -5   4      110.50      112.73       12.30 o
   5  -5   4     3478.20     3431.16       81.30 o
   6  -5   4     2976.50     2839.71       90.90 o
   7  -5   4        5.20        5.89       12.60 o
   8  -5   4        7.30       26.37       14.00 o
   9  -5   4      243.90      231.72       28.50 o
  10  -5   4      188.20      190.39       51.50 o
 -11  -4   4       24.30        6.83       42.60 o
 -10  -4   4       47.00       28.62       23.40 o
  -9  -4   4      593.70      572.28       30.80 o
  -8  -4   4       40.20       59.34       14.80 o
  -7  -4   4       12.00       21.07       11.00 o
  -6  -4   4      134.70      141.83       10.30 o
  -5  -4   4     1583.00     1583.75       37.50 o
  -4  -4   4        8.20        0.46        5.30 o
  -3  -4   4       13.10       25.99        5.00 o
  -2  -4   4      408.00      355.21       11.60 o
  -1  -4   4     3122.20     3114.76       62.40 o
   0  -4   4     9838.30     8870.27      198.50 o
   1  -4   4     8845.00     8544.74      160.30 o
   2  -4   4     6009.10     6262.00      108.50 o
   3  -4   4     4450.30     4404.45       76.20 o
   4  -4   4        1.60        0.64        5.70 o
   5  -4   4      377.80      381.58       20.20 o
   6  -4   4      143.60      209.61       13.10 o
   7  -4   4      754.20      736.37       30.10 o
   8  -4   4      240.80      213.91       13.80 o
   9  -4   4      113.40      108.61       26.10 o
  10  -4   4        2.50        6.17       26.90 o
  11  -4   4       12.90       14.05       45.70 o
 -11  -3   4      137.60      142.69       27.50 o
 -10  -3   4     1821.40     1578.45       71.90 o
  -9  -3   4      158.80      201.77       18.20 o
  -8  -3   4     1529.10     1423.57       47.10 o
  -7  -3   4      104.80      133.79       11.60 o
  -6  -3   4     5048.40     4762.83      130.60 o
  -5  -3   4     5291.00     5129.44      118.30 o
  -4  -3   4     3786.50     4027.08       85.50 o
  -3  -3   4     3714.20     3871.76       74.50 o
  -2  -3   4     7214.40     7178.02      147.30 o
  -1  -3   4     7338.30     6612.05      154.30 o
   0  -3   4    11283.70    10849.31      224.00 o
   1  -3   4    24971.00    24877.87      434.10 o
   2  -3   4     9958.50    10404.26      187.60 o
   3  -3   4      928.00      993.37       24.80 o
   4  -3   4     7188.00     7535.47      144.10 o
   5  -3   4     1027.70     1043.07       42.50 o
   6  -3   4      190.20      206.75        9.50 o
   7  -3   4      680.40      756.53       24.90 o
   8  -3   4      850.20      897.71       30.60 o
   9  -3   4      662.20      685.46       31.70 o
  10  -3   4     1204.90     1247.03       66.80 o
  11  -3   4      510.90      504.18       66.00 o
 -12  -2   4      -55.60        0.02       51.20 o
 -11  -2   4      623.80      540.61       41.90 o
 -10  -2   4      441.10      454.78       32.70 o
  -9  -2   4     2295.70     2093.61       72.50 o
  -8  -2   4      160.50      225.32       19.70 o
  -7  -2   4       14.20       15.30        8.00 o
  -6  -2   4       29.10       27.74       10.00 o
  -5  -2   4     2220.90     2228.21       65.20 o
  -4  -2   4     2364.40     2344.91       82.50 o
  -3  -2   4     1917.60     2231.89       44.30 o
  -2  -2   4     4923.90     4550.84      117.60 o
  -1  -2   4     1355.50     1221.64       32.30 o
   0  -2   4     1359.70     1464.70       40.70 o
   1  -2   4     9088.70     8507.67      248.10 o
   2  -2   4       54.20       27.40        4.50 o
   3  -2   4     1603.90     1464.02       40.50 o
   4  -2   4     2265.70     2504.40       51.40 o
   5  -2   4       42.40       41.99        3.50 o
   6  -2   4     1604.80     1496.39       39.70 o
   7  -2   4       54.00       91.17        7.30 o
   8  -2   4       18.60        1.28        8.70 o
   9  -2   4      533.20      646.87       24.40 o
  10  -2   4       -0.50       29.22       45.54 o
  11  -2   4       59.20       40.76       42.80 o
 -12  -1   4      308.10      326.88       59.90 o
 -11  -1   4       17.60        9.20       18.30 o
 -10  -1   4      139.30       76.23       23.50 o
  -9  -1   4      118.10       85.77       22.80 o
  -8  -1   4      398.30      404.34       21.40 o
  -7  -1   4     1484.50     1553.92       49.00 o
  -6  -1   4      971.60     1028.38       37.30 o
  -5  -1   4     8508.30     8068.69      228.30 o
  -4  -1   4      456.70      423.65       21.60 o
  -3  -1   4       13.60        0.12        3.30 o
  -2  -1   4      396.80      348.48       12.50 o
  -1  -1   4      379.80      436.70       17.20 o
   0  -1   4     7689.60     8176.36      210.10 o
   1  -1   4     7883.90     7931.14      233.30 o
   2  -1   4     1346.00     1606.67       43.20 o
   3  -1   4     9496.60     8843.05      265.50 o
   4  -1   4      228.10      227.60       13.90 o
   5  -1   4     1150.10     1212.19       38.30 o
   6  -1   4     1222.10     1205.67       42.00 o
   7  -1   4     3635.60     3661.30      115.70 o
   8  -1   4      776.60      667.56       39.80 o
   9  -1   4      117.50      122.08       27.90 o
  10  -1   4       18.40       34.05       33.30 o
  11  -1   4       49.50       49.94       33.00 o
  12  -1   4       43.40       14.81       37.70 o
 -12   0   4      653.00      577.79       71.50 o
 -11   0   4      296.20      263.54       35.00 o
 -10   0   4      657.00      519.27       39.50 o
  -9   0   4      372.20      359.38       31.40 o
  -8   0   4      315.10      394.35       27.10 o
  -7   0   4      243.90      268.07       17.30 o
  -6   0   4     3310.70     3254.40       96.50 o
  -5   0   4     5981.10     5980.62      191.20 o
  -4   0   4       94.10       22.10       11.00 o
  -3   0   4     3703.30     3468.69       82.70 o
  -2   0   4        8.00        5.47        5.30 o
  -1   0   4     1362.90     1445.70       40.80 o
   0   0   4    13755.70    14935.84      379.50 o
   1   0   4     3607.20     3821.89      101.50 o
   2   0   4      931.90     1029.65       29.00 o
   3   0   4        1.30       13.38        5.80 o
   4   0   4      822.30      857.98       36.10 o
   5   0   4     5569.80     5271.68      121.40 o
   6   0   4      553.10      571.62       26.60 o
   7   0   4     6338.40     6181.16      178.90 o
   8   0   4      217.40      214.40       22.80 o
   9   0   4     1070.60     1161.39       49.00 o
  10   0   4       45.90       11.26       31.20 o
  11   0   4       45.80       79.68       42.60 o
  12   0   4      156.20      194.52       56.80 o
 -12   1   4      300.40      310.06       54.70 o
 -11   1   4      291.30      292.74       25.60 o
 -10   1   4     2301.60     2040.88       97.20 o
  -9   1   4      309.40      345.59       32.60 o
  -8   1   4      123.00      119.14       20.50 o
  -7   1   4       56.50       20.77       15.50 o
  -6   1   4      354.60      389.32       20.90 o
  -5   1   4      868.20     1065.14       31.10 o
  -4   1   4    22142.90    21917.95      542.60 o
  -3   1   4     9705.80     9617.36      210.50 o
  -2   1   4    11656.30    11698.57      304.10 o
  -1   1   4      181.60      170.65       10.50 o
   0   1   4      659.10      748.27       20.80 o
   1   1   4     3998.90     4249.15       97.20 o
   2   1   4    30352.80    31103.39      920.80 o
   3   1   4     2522.70     2394.77       58.80 o
   4   1   4     1271.80     1178.17       43.00 o
   5   1   4     2343.00     2039.87       55.70 o
   6   1   4      109.90       90.67        7.60 o
   7   1   4     3239.90     2993.43       92.10 o
   8   1   4     2029.30     2172.63       69.70 o
   9   1   4       12.70       21.13       13.40 o
  10   1   4      262.40      428.46       60.60 o
  11   1   4      204.70      204.53       33.50 o
  12   1   4       82.30        7.38       31.50 o
 -12   2   4      365.50      372.18       68.00 o
 -11   2   4      162.80      165.96       19.70 o
 -10   2   4      281.20      261.59       44.90 o
  -9   2   4      281.30      411.59       26.50 o
  -8   2   4      281.50      292.81       21.50 o
  -7   2   4     4260.10     4316.30      133.00 o
  -6   2   4     2374.80     2396.52       71.00 o
  -5   2   4       74.90       44.40       12.80 o
  -4   2   4     6754.10     6545.62      164.50 o
  -3   2   4     6063.60     5128.75      137.40 o
  -2   2   4     4125.10     4193.10      118.60 o
  -1   2   4      163.10      152.16        9.60 o
   0   2   4    26959.40    28945.93      603.00 o
   1   2   4      620.50      633.02       14.20 o
   2   2   4     1994.30     1935.85       48.50 o
   3   2   4      120.80      143.19        6.90 o
   4   2   4     4166.90     4349.31      120.90 o
   5   2   4     1668.80     1801.21       41.40 o
   6   2   4     6296.80     6209.82      152.40 o
   7   2   4     1036.10     1074.79       29.10 o
   8   2   4       91.80       64.93       15.10 o
   9   2   4      860.00      862.98       47.40 o
  10   2   4       66.90       79.95       31.60 o
  11   2   4      711.00      695.78       62.60 o
  12   2   4      553.60      551.39       61.40 o
 -11   3   4       71.90       73.24       46.60 o
 -10   3   4        1.10       30.91       40.00 o
  -9   3   4      164.10      207.45       42.70 o
  -8   3   4     3124.90     2984.99       99.00 o
  -7   3   4     3228.30     3237.94      101.50 o
  -6   3   4      784.50      840.19       33.80 o
  -5   3   4      839.60      815.83       30.00 o
  -4   3   4       -1.20        4.10        3.90 o
  -3   3   4     3342.40     3343.00       83.20 o
  -2   3   4      192.90      128.64        9.80 o
  -1   3   4     7370.20     7839.31      164.20 o
   0   3   4     5233.30     6157.43      120.40 o
   1   3   4     4929.00     4628.95       99.00 o
   2   3   4     8361.60     8301.59      185.20 o
   3   3   4     2758.10     2420.86       66.40 o
   4   3   4       26.10       10.05        5.90 o
   5   3   4      550.60      576.65       18.00 o
   6   3   4    13770.90    13512.03      289.80 o
   7   3   4     1140.10     1223.34       34.00 o
   8   3   4      112.40       93.42       18.20 o
   9   3   4       21.70       43.59       19.50 o
  10   3   4        2.30       33.03       25.40 o
  11   3   4      201.20      191.94       52.60 o
  12   3   4     1014.40      836.35       85.80 o
 -11   4   4      265.90      210.49       59.50 o
 -10   4   4      127.10      128.80       42.90 o
  -9   4   4      -18.40       31.92       21.80 o
  -8   4   4      921.90      962.04       48.40 o
  -7   4   4     1280.20     1317.15       49.80 o
  -6   4   4     2573.50     2377.32       85.40 o
  -5   4   4       -7.20        0.89        5.90 o
  -4   4   4     4302.10     4386.73       95.30 o
  -3   4   4      503.60      364.09       14.80 o
  -2   4   4     1971.00     1686.69       41.00 o
  -1   4   4      420.20      568.82       14.20 o
   0   4   4    13506.30    13468.46      325.00 o
   1   4   4    13058.90    12544.32      255.40 o
   2   4   4    10140.10     9759.10      219.20 o
   3   4   4     1415.90     1351.75       35.70 o
   4   4   4      453.50      450.04       12.70 o
   5   4   4        5.90        8.91        6.30 o
   6   4   4        2.20       10.03        7.90 o
   7   4   4      877.90      981.34       27.80 o
   8   4   4       51.40       57.64        9.90 o
   9   4   4      879.80      799.33       40.10 o
  10   4   4       11.20       11.51       19.20 o
  11   4   4       35.40       65.14       33.90 o
  12   4   4      167.80      138.63       49.40 o
 -11   5   4      -20.00       23.99       46.00 o
 -10   5   4      392.50      466.08       51.70 o
  -9   5   4      309.70      367.90       31.30 o
  -8   5   4        8.50        8.65       12.70 o
  -7   5   4      507.00      500.68       22.60 o
  -6   5   4     6285.90     6220.97      152.20 o
  -5   5   4       34.40       36.58        7.00 o
  -4   5   4       46.50       68.75        6.80 o
  -3   5   4     3671.90     3512.49       73.20 o
  -2   5   4       60.50       15.97        6.30 o
  -1   5   4      336.90      361.82        9.30 o
   0   5   4     1063.60      904.24       24.20 o
   1   5   4        4.20        6.42        3.80 o
   2   5   4    15092.50    14406.70      336.30 o
   3   5   4        4.10        3.87        3.80 o
   4   5   4     4450.40     4377.91       90.40 o
   5   5   4     1729.50     1766.62       42.80 o
   6   5   4       11.10       18.87        8.60 o
   7   5   4      145.90      136.82       12.70 o
   8   5   4       39.00       59.45       10.10 o
   9   5   4      191.30      171.95       23.60 o
  10   5   4      390.30      361.66       34.00 o
  11   5   4      344.90      354.86       38.80 o
 -11   6   4       57.40       96.60       41.80 o
 -10   6   4      220.10      200.00       51.10 o
  -9   6   4      310.00      365.47       32.00 o
  -8   6   4      969.40      946.08       38.60 o
  -7   6   4       46.30       42.68       12.40 o
  -6   6   4      907.60      847.18       32.80 o
  -5   6   4    10247.80     9846.35      203.90 o
  -4   6   4      837.70      888.30       23.10 o
  -3   6   4     3325.50     3251.97       70.10 o
  -2   6   4     8900.20     8843.69      181.60 o
  -1   6   4      584.40      676.84       15.30 o
   0   6   4      263.90      187.22       10.10 o
   1   6   4      842.20      865.40       22.90 o
   2   6   4      519.50      590.13       15.20 o
   3   6   4      143.00      174.30        7.60 o
   4   6   4     4510.70     4276.11       90.70 o
   5   6   4     1220.10     1140.06       28.90 o
   6   6   4       50.90       58.48        8.60 o
   7   6   4      318.20      331.19       17.20 o
   8   6   4      281.00      380.65       18.10 o
   9   6   4        3.50        7.11       13.40 o
  10   6   4      311.60      328.39       27.60 o
  11   6   4       38.00       15.28       33.90 o
 -10   7   4        5.60       32.11       45.10 o
  -9   7   4      341.10      345.75       49.20 o
  -8   7   4     1044.40     1001.54       52.20 o
  -7   7   4      149.40      157.17       18.40 o
  -6   7   4      159.00      175.87       14.70 o
  -5   7   4      975.40      966.87       28.40 o
  -4   7   4      672.40      630.82       20.80 o
  -3   7   4     1982.60     1939.30       42.00 o
  -2   7   4     1482.10     1504.63       35.20 o
  -1   7   4      154.60      148.79        7.10 o
   0   7   4       12.40       20.83        3.20 o
   1   7   4        2.80       21.16        7.50 o
   2   7   4     3148.60     3045.84       91.90 o
   3   7   4     7429.30     6911.42      135.50 o
   4   7   4        0.00        3.79        0.01 o
   5   7   4      277.80      313.84       12.20 o
   6   7   4      345.50      335.63       17.60 o
   7   7   4      776.30      821.31       28.60 o
   8   7   4      151.30      169.96       16.70 o
   9   7   4       53.40       62.93       16.80 o
  10   7   4      343.00      319.82       41.00 o
  -9   8   4        3.90       29.33       41.80 o
  -8   8   4      -15.80       26.54       20.50 o
  -7   8   4      216.20      229.64       23.00 o
  -6   8   4       12.00       13.23       12.70 o
  -5   8   4     1023.00      978.18       31.90 o
  -4   8   4      584.20      565.12       19.80 o
  -3   8   4     3056.30     2921.86       61.90 o
  -2   8   4      307.30      305.65       12.60 o
  -1   8   4      921.40      896.95       23.40 o
   0   8   4     2531.80     2417.37       68.40 o
   1   8   4      160.80      232.69       12.50 o
   2   8   4    22494.20    21245.26      530.70 o
   3   8   4       80.70       69.57       13.20 o
   4   8   4       48.70       50.65        3.40 o
   5   8   4       61.20       66.89        6.60 o
   6   8   4      252.80      248.43       12.20 o
   7   8   4     1756.00     1637.25       49.20 o
   8   8   4      684.20      655.03       35.40 o
   9   8   4       56.50       69.13       17.80 o
  10   8   4        5.60       14.01       26.40 o
  -9   9   4       24.80       44.27       45.10 o
  -8   9   4       16.20       40.50       18.70 o
  -7   9   4       14.50       26.29       16.50 o
  -6   9   4       -8.60        0.04       13.20 o
  -5   9   4     1871.00     1793.30       42.30 o
  -4   9   4     1096.10      999.36       29.20 o
  -3   9   4     2034.40     1928.16       47.10 o
  -2   9   4      568.40      563.37       17.60 o
  -1   9   4      278.30      278.13        7.70 o
   0   9   4      213.20      191.79       18.30 o
   1   9   4      187.90      175.11       15.70 o
   2   9   4      172.00      150.51       16.90 o
   3   9   4      447.60      522.08       23.60 o
   4   9   4      415.30      384.75       23.60 o
   5   9   4       61.60       56.58       18.20 o
   6   9   4       47.30       55.18        7.10 o
   7   9   4      332.40      247.26       27.30 o
   8   9   4      282.40      288.34       48.70 o
  -8  10   4      -10.70       21.06       39.90 o
  -7  10   4       45.00      113.31       15.50 o
  -6  10   4       45.00       96.82       13.10 o
  -5  10   4       13.50       12.21       10.50 o
  -4  10   4      229.20      217.71       15.60 o
  -3  10   4       94.60      110.00        9.50 o
  -2  10   4      522.70      519.58       14.30 o
  -1  10   4      291.10      328.69       21.90 o
   0  10   4      788.20      753.75       31.90 o
   1  10   4      110.80      142.19       16.40 o
   2  10   4      985.00      929.69       36.40 o
   3  10   4      516.80      556.97       29.60 o
   4  10   4      207.30      204.43       22.50 o
   5  10   4      -11.30        6.65       15.40 o
   6  10   4      728.90      649.25       42.90 o
   7  10   4     1249.50     1112.45       65.10 o
  -5  11   4      511.40      491.93       40.30 o
  -4  11   4       31.60       13.63       26.50 o
  -3  11   4      218.30      217.21       15.10 o
  -2  11   4      140.20      134.99       20.80 o
  -1  11   4       66.60       90.12       18.80 o
   0  11   4     1656.00     1495.11       54.30 o
   1  11   4      152.00      150.07       24.80 o
   2  11   4      554.20      454.77       34.50 o
   3  11   4        3.00        5.75       23.20 o
   4  11   4       44.30       65.73       20.60 o
   5  11   4      638.70      639.86       45.70 o
   6  11   4      365.70      450.96       37.40 o
  -3  12   4      -29.10        0.23       43.70 o
  -2  12   4      251.80       97.22      230.30 o
  -1  12   4      492.90      529.35       39.50 o
   0  12   4      204.10      172.41       30.70 o
   1  12   4      202.60      239.84       31.30 o
   2  12   4      190.80      215.94       27.60 o
   3  12   4      140.30       87.55       33.60 o
   4  12   4      -18.50       10.89       24.00 o
  -4 -10   5        4.50       43.32       36.40 o
  -3 -10   5       66.70        8.77       40.60 o
  -2 -10   5      120.40      112.14       17.00 o
  -1 -10   5      211.90      205.56       19.50 o
   0 -10   5      207.70      173.03       23.20 o
   1 -10   5      -15.20        1.37       12.10 o
   2 -10   5       15.90       21.18       15.00 o
   3 -10   5        9.90        2.38       16.40 o
   4 -10   5       79.20       38.58       30.00 o
   5 -10   5       58.70       95.99       33.40 o
  -6  -9   5       12.20        6.44       20.70 o
  -5  -9   5      171.70      191.97       24.80 o
  -4  -9   5      644.90      641.58       38.40 o
  -3  -9   5       97.50      120.75       18.90 o
  -2  -9   5     1464.20     1339.93       41.70 o
  -1  -9   5      542.70      536.84       19.60 o
   0  -9   5       57.30       63.04        9.90 o
   1  -9   5       71.70       73.65       10.70 o
   2  -9   5        0.20        7.21        9.30 o
   3  -9   5      929.60      905.97       36.30 o
   4  -9   5      275.10      244.05       28.80 o
   5  -9   5      156.70      151.88       28.50 o
   6  -9   5       37.40       55.05       34.90 o
   7  -9   5       20.40       28.30       36.90 o
  -8  -8   5       22.00       45.49       37.60 o
  -7  -8   5      335.00      326.94       32.70 o
  -6  -8   5      994.90      965.53       52.50 o
  -5  -8   5     1020.60     1013.22       36.30 o
  -4  -8   5      411.40      399.41       21.30 o
  -3  -8   5      -14.90        0.15       11.40 o
  -2  -8   5       98.50       81.32       10.00 o
  -1  -8   5      737.70      690.92       25.30 o
   0  -8   5      246.40      306.81       13.70 o
   1  -8   5      138.60      186.85       11.00 o
   2  -8   5      816.30      736.73       23.60 o
   3  -8   5      242.70      242.42       14.70 o
   4  -8   5     1920.70     1735.17       62.80 o
   5  -8   5      218.10      205.55       27.00 o
   6  -8   5       39.70       32.78       27.10 o
   7  -8   5       85.10       93.46       40.50 o
   8  -8   5      -45.80        0.05       47.50 o
  -9  -7   5        9.40        0.35       26.60 o
  -8  -7   5      544.90      570.86       37.90 o
  -7  -7   5       41.30       29.34       17.00 o
  -6  -7   5       45.50       59.55       13.90 o
  -5  -7   5      966.60     1049.78       32.10 o
  -4  -7   5      235.80      295.30       18.60 o
  -3  -7   5      504.60      478.61       23.10 o
  -2  -7   5     1003.10      941.18       30.30 o
  -1  -7   5     1679.60     1694.34       38.40 o
   0  -7   5     2715.20     2781.58       66.60 o
   1  -7   5      266.00      202.53       11.70 o
   2  -7   5      194.50      187.06       11.30 o
   3  -7   5       21.60       19.62        8.70 o
   4  -7   5       10.00       14.46       13.90 o
   5  -7   5       19.90        0.04       16.60 o
   6  -7   5       20.60        2.77       16.70 o
   7  -7   5       64.80       57.23       28.30 o
   8  -7   5       82.60      105.28       49.60 o
   9  -7   5      145.60      126.26       47.00 o
 -10  -6   5      205.90      152.13       49.30 o
  -9  -6   5       15.00       10.15       24.40 o
  -8  -6   5       53.30       37.37       20.00 o
  -7  -6   5      919.50      964.52       41.20 o
  -6  -6   5      693.60      701.59       33.30 o
  -5  -6   5     2838.90     2698.50       79.60 o
  -4  -6   5       20.80        9.26       10.20 o
  -3  -6   5      237.30      266.40       11.90 o
  -2  -6   5      334.00      325.71       12.50 o
  -1  -6   5       10.30        2.22        7.00 o
   0  -6   5       18.10       30.19        7.20 o
   1  -6   5      333.40      336.60       12.50 o
   2  -6   5       41.00       35.76        6.10 o
   3  -6   5     1748.50     1682.23       45.80 o
   4  -6   5       -1.90        0.01       11.70 o
   5  -6   5      140.80      168.53       14.40 o
   6  -6   5      106.50      130.15       22.90 o
   7  -6   5      193.30      217.10       18.20 o
   8  -6   5      954.40      947.31      103.20 o
   9  -6   5      351.00      348.30       33.70 o
 -10  -5   5      915.20      897.97       56.10 o
  -9  -5   5       29.80       17.29       17.90 o
  -8  -5   5      417.50      485.29       27.80 o
  -7  -5   5      322.90      331.95       20.80 o
  -6  -5   5      233.50      259.67       18.10 o
  -5  -5   5     1059.40     1035.64       31.30 o
  -4  -5   5     6813.00     6640.80      172.20 o
  -3  -5   5     4538.70     4458.02       89.20 o
  -2  -5   5      455.50      457.29       15.50 o
  -1  -5   5      245.40      300.55       11.20 o
   0  -5   5      837.00      900.17       22.20 o
   1  -5   5      975.80      873.63       26.70 o
   2  -5   5    10003.80     9624.94      174.50 o
   3  -5   5     6926.30     6841.91      114.80 o
   4  -5   5       77.00       81.01        9.80 o
   5  -5   5       24.20        0.93       13.40 o
   6  -5   5       34.40       38.94       12.70 o
   7  -5   5      302.70      333.82       19.60 o
   8  -5   5       60.10       93.23       20.70 o
   9  -5   5       28.30       61.61       35.30 o
  10  -5   5        6.10        2.21       33.90 o
 -11  -4   5      288.30       27.95      157.50 o
 -10  -4   5       19.30        4.71       25.70 o
  -9  -4   5      524.30      562.82       32.00 o
  -8  -4   5       45.20       35.90       16.40 o
  -7  -4   5     5033.30     4896.31      144.30 o
  -6  -4   5      248.00      235.54       16.60 o
  -5  -4   5       73.60       79.46       13.20 o
  -4  -4   5     2033.70     1952.69       55.10 o
  -3  -4   5     3280.30     3103.09       68.50 o
  -2  -4   5      388.30      307.78       13.30 o
  -1  -4   5     3748.30     3648.12       74.40 o
   0  -4   5      151.80      217.66        9.10 o
   1  -4   5      174.60      191.38        9.90 o
   2  -4   5      722.60      809.08       16.40 o
   3  -4   5      684.80      613.28       16.90 o
   4  -4   5      910.80      866.67       24.20 o
   5  -4   5        8.80        2.41        9.40 o
   6  -4   5     2649.00     2591.66       65.20 o
   7  -4   5      567.80      524.63       27.50 o
   8  -4   5       27.10       46.45       19.20 o
   9  -4   5       53.40      129.53       21.30 o
  10  -4   5       81.70        2.88       46.60 o
  11  -4   5      -21.40       15.55       36.80 o
 -11  -3   5       59.60       98.40       47.70 o
 -10  -3   5       73.90       55.37       27.80 o
  -9  -3   5       -8.40       14.31       14.50 o
  -8  -3   5      633.20      645.50       33.50 o
  -7  -3   5      257.80      266.33       20.90 o
  -6  -3   5     5148.00     4902.29      120.20 o
  -5  -3   5     1141.80     1152.34       33.10 o
  -4  -3   5      766.70      802.00       29.40 o
  -3  -3   5     3624.20     3466.32       77.90 o
  -2  -3   5      255.70      269.69       11.30 o
  -1  -3   5     4055.50     3918.29      100.70 o
   0  -3   5    12919.50    13301.40      303.50 o
   1  -3   5    24819.00    23919.00      556.30 o
   2  -3   5     1148.20     1029.11       25.80 o
   3  -3   5      132.10      135.71        9.30 o
   4  -3   5      263.50      307.45       12.60 o
   5  -3   5      135.20      178.18        9.30 o
   6  -3   5     3532.40     3423.38      117.20 o
   7  -3   5      706.00      786.73       35.80 o
   8  -3   5      110.20      144.29       21.50 o
   9  -3   5      522.40      551.21       54.00 o
  10  -3   5       42.50       52.63       24.10 o
  11  -3   5       34.80       16.04       32.40 o
 -11  -2   5      355.60      403.77       34.90 o
 -10  -2   5       26.60       13.63       17.60 o
  -9  -2   5      153.60      227.77       21.00 o
  -8  -2   5     1504.30     1485.05       44.10 o
  -7  -2   5      895.60     1053.82       34.20 o
  -6  -2   5     5199.40     4874.77      144.80 o
  -5  -2   5     4801.40     4866.02      141.70 o
  -4  -2   5      134.20      135.30       13.00 o
  -3  -2   5      318.40      321.03       13.80 o
  -2  -2   5     3951.20     3830.75       97.40 o
  -1  -2   5     1365.90     1339.24       39.90 o
   0  -2   5       64.80       22.79        9.30 o
   1  -2   5     7663.30     7798.45      232.60 o
   2  -2   5      998.00      992.25       38.00 o
   3  -2   5      500.50      525.57       24.00 o
   4  -2   5      885.30      961.03       25.60 o
   5  -2   5     2004.40     2068.38       43.50 o
   6  -2   5      814.40      815.89       35.40 o
   7  -2   5     1599.70     1587.36       65.60 o
   8  -2   5        3.70        5.95        4.40 o
   9  -2   5      208.90      243.16       13.60 o
  10  -2   5      331.70      272.03       50.80 o
  11  -2   5       70.90      107.22       47.60 o
 -11  -1   5      416.20      347.01       40.50 o
 -10  -1   5      191.80      178.03       26.00 o
  -9  -1   5      274.90      298.27       21.70 o
  -8  -1   5      182.80      235.82       25.00 o
  -7  -1   5       15.30       17.47       15.40 o
  -6  -1   5      954.00     1025.14       37.90 o
  -5  -1   5       13.90       17.96       11.10 o
  -4  -1   5     1694.70     1557.79       52.50 o
  -3  -1   5     5366.20     4632.88      119.00 o
  -2  -1   5     3645.20     3728.01      113.30 o
  -1  -1   5    13674.80    13003.83      399.10 o
   0  -1   5    10558.20     9273.42      315.70 o
   1  -1   5     1409.50     1358.62       43.90 o
   2  -1   5      265.30      372.39       16.20 o
   3  -1   5       14.80        8.81        6.80 o
   4  -1   5     5945.80     6229.60      205.00 o
   5  -1   5     5251.40     5183.63      122.70 o
   6  -1   5      183.50      175.03       17.70 o
   7  -1   5      210.40      226.37        9.80 o
   8  -1   5      -14.70        1.63       14.50 o
   9  -1   5      337.10      465.88       36.60 o
  10  -1   5      749.70      599.30       59.10 o
  11  -1   5      162.10      219.88       52.90 o
 -11   0   5       85.50       60.29       24.40 o
 -10   0   5       22.00       16.11       19.90 o
  -9   0   5       52.20       88.29       25.80 o
  -8   0   5     1968.50     1926.39       71.80 o
  -7   0   5     2986.20     3119.19       96.00 o
  -6   0   5     2821.00     2581.85       93.10 o
  -5   0   5     1391.10     1235.32       48.30 o
  -4   0   5     2122.50     2128.87       66.70 o
  -3   0   5     8541.50     8708.50      285.70 o
  -2   0   5     1880.60     2023.97       69.00 o
  -1   0   5    11170.20    11425.16      339.80 o
   0   0   5     1363.60     1090.96       38.80 o
   1   0   5       19.80       11.50        6.50 o
   2   0   5        6.10       14.27        3.20 o
   3   0   5     1773.50     1804.32       53.10 o
   4   0   5     1530.70     1711.38       62.70 o
   5   0   5     1412.00     1417.97       33.00 o
   6   0   5     1825.90     1850.88       57.10 o
   7   0   5       15.10        0.14       12.60 o
   8   0   5      575.80      658.48       32.00 o
   9   0   5       25.10        8.35       19.50 o
  10   0   5      312.80      329.91       57.80 o
  11   0   5      822.50      810.21       71.20 o
  12   0   5      182.00      219.99       54.90 o
 -11   1   5       -4.70       35.46       24.60 o
 -10   1   5       72.50       28.72       33.90 o
  -9   1   5      710.90      764.12       44.60 o
  -8   1   5     3500.00     2837.96      119.90 o
  -7   1   5      292.60      229.46       23.90 o
  -6   1   5     2190.40     2070.60       78.90 o
  -5   1   5       -5.90        0.70        8.80 o
  -4   1   5      152.30      151.53        6.00 o
  -3   1   5     1043.10     1250.40       31.90 o
  -2   1   5      634.60      627.84       21.20 o
  -1   1   5     4733.80     4953.82      163.70 o
   0   1   5        8.30        5.15        6.30 o
   1   1   5     3701.80     3676.80       88.90 o
   2   1   5       15.30       29.04        3.00 o
   3   1   5       98.90      101.69        5.70 o
   4   1   5     6825.80     6393.25      155.30 o
   5   1   5     1272.10     1258.76       33.10 o
   6   1   5     3021.00     2860.90       84.80 o
   7   1   5       78.30       40.77       22.00 o
   8   1   5      150.80      162.16       20.30 o
   9   1   5      282.50      329.37       26.40 o
  10   1   5      -22.00       22.96       31.10 o
  11   1   5       39.80       49.64       35.70 o
  12   1   5       -2.60       12.72       49.60 o
 -11   2   5      102.90      115.11       46.20 o
 -10   2   5      839.90      817.73       68.00 o
  -9   2   5      475.90      588.11       51.50 o
  -8   2   5      517.70      544.04       35.90 o
  -7   2   5      128.00      117.33       16.90 o
  -6   2   5      365.20      351.12       20.40 o
  -5   2   5     1772.80     1819.37       53.80 o
  -4   2   5     4904.40     4701.03      105.90 o
  -3   2   5     3953.50     4111.11      107.30 o
  -2   2   5     1246.10     1055.98       37.70 o
  -1   2   5      545.00      421.67       21.60 o
   0   2   5     3129.00     3520.59       79.10 o
   1   2   5      101.30       66.02        6.70 o
   2   2   5    11658.60    11911.47      210.10 o
   3   2   5     5234.00     5031.58      114.90 o
   4   2   5        4.90       30.08        5.10 o
   5   2   5     5312.90     4778.19      115.40 o
   6   2   5       17.80       18.46        7.10 o
   7   2   5     1872.00     1765.84       47.10 o
   8   2   5     3511.90     3527.11      140.00 o
   9   2   5      794.50      785.67       39.50 o
  10   2   5      367.60      452.74       50.30 o
  11   2   5      -46.30        8.14       40.20 o
  12   2   5       90.90      118.90       51.40 o
 -11   3   5      776.10      564.59       78.00 o
 -10   3   5     1325.50     1168.16      105.60 o
  -9   3   5      431.30      428.27       54.20 o
  -8   3   5      688.70      772.57       35.60 o
  -7   3   5       27.70       28.13       12.70 o
  -6   3   5      516.00      609.86       26.90 o
  -5   3   5      769.30      803.70       25.10 o
  -4   3   5     4029.40     3970.53       83.70 o
  -3   3   5     1986.70     2535.53       43.60 o
  -2   3   5      369.70      423.81       16.00 o
  -1   3   5     1248.40     1111.27       35.80 o
   0   3   5       61.00       48.25        5.90 o
   1   3   5     1127.90     1078.94       25.20 o
   2   3   5    11981.10    12182.48      263.40 o
   3   3   5     3832.20     3881.97       81.70 o
   4   3   5      128.20      162.37        9.60 o
   5   3   5      929.50      869.63       21.20 o
   6   3   5       97.90      118.73        9.70 o
   7   3   5      136.30      115.99       11.10 o
   8   3   5      782.80      745.59       26.80 o
   9   3   5       -0.20        2.29       15.47 o
  10   3   5       73.60       96.28       20.70 o
  11   3   5      261.50      323.80       45.40 o
  12   3   5      123.20      127.45       41.10 o
 -11   4   5       19.40        0.03       49.70 o
 -10   4   5      263.50      333.94       44.90 o
  -9   4   5      650.90      633.62       52.30 o
  -8   4   5       27.30       50.03       19.30 o
  -7   4   5      256.10      229.80       22.80 o
  -6   4   5     1406.90     1302.12       50.00 o
  -5   4   5      572.40      495.25       19.20 o
  -4   4   5      867.00      980.51       25.30 o
  -3   4   5     9711.40    10301.83      187.20 o
  -2   4   5     3556.90     3560.36       82.80 o
  -1   4   5      635.10      550.91       19.50 o
   0   4   5       17.60       59.85        4.80 o
   1   4   5     4471.30     4309.87       90.00 o
   2   4   5      551.40      511.47       16.80 o
   3   4   5      522.00      708.02       17.10 o
   4   4   5      156.80       89.97       10.20 o
   5   4   5     1286.90     1343.83       29.40 o
   6   4   5     1662.50     1677.93       44.10 o
   7   4   5     2288.80     2343.17       61.20 o
   8   4   5      606.70      654.33       24.20 o
   9   4   5      241.80      244.99       27.00 o
  10   4   5      202.40      296.06       37.20 o
  11   4   5       -5.70       16.73       42.60 o
 -11   5   5      203.20      248.75       54.70 o
 -10   5   5       22.30       17.29       42.90 o
  -9   5   5     1087.50      971.57       71.60 o
  -8   5   5       90.50      135.81       22.30 o
  -7   5   5        5.00       22.81        9.50 o
  -6   5   5      557.40      534.87       25.10 o
  -5   5   5      440.70      453.96       16.80 o
  -4   5   5      105.00      102.52        7.80 o
  -3   5   5     2213.80     1972.83       43.20 o
  -2   5   5       21.70       27.80        5.20 o
  -1   5   5     2490.60     2429.91       60.00 o
   0   5   5     5571.30     5636.82      111.00 o
   1   5   5     7658.90     7625.08      153.20 o
   2   5   5     1052.50     1248.96       26.90 o
   3   5   5      775.20      794.06       21.40 o
   4   5   5       13.50        3.19        5.20 o
   5   5   5     1563.80     1613.43       35.40 o
   6   5   5       44.10       45.86        7.90 o
   7   5   5      798.80      757.23       28.20 o
   8   5   5      520.70      583.10       23.00 o
   9   5   5       69.70       72.29       16.30 o
  10   5   5      -15.60        8.09       27.00 o
  11   5   5        1.20       16.22       35.60 o
 -10   6   5      174.60      176.38       51.60 o
  -9   6   5      183.80      228.02       43.70 o
  -8   6   5      404.60      418.44       25.20 o
  -7   6   5     1105.90     1008.00       42.90 o
  -6   6   5     3397.60     3343.60       78.50 o
  -5   6   5     6906.20     6677.27      133.10 o
  -4   6   5      564.80      509.29       19.90 o
  -3   6   5       55.50       48.79        6.90 o
  -2   6   5     1826.40     1801.80       37.40 o
  -1   6   5      427.40      461.26       13.30 o
   0   6   5     1054.60     1168.31       22.90 o
   1   6   5     2538.40     2753.67       61.20 o
   2   6   5     4117.90     3890.05       95.20 o
   3   6   5     2557.00     2430.95       59.60 o
   4   6   5     2220.00     2270.47       54.50 o
   5   6   5     1308.10     1254.87       31.30 o
   6   6   5      608.00      676.31       20.00 o
   7   6   5     3770.10     3665.94       77.60 o
   8   6   5      209.80      166.23       17.50 o
   9   6   5      478.30      448.68       27.50 o
  10   6   5      146.30      150.60       33.20 o
  11   6   5       -7.90        8.15       32.30 o
 -10   7   5       68.10       69.42       34.30 o
  -9   7   5       33.50       21.76       29.10 o
  -8   7   5      -44.40        0.03       17.40 o
  -7   7   5       73.20       89.60       16.80 o
  -6   7   5      590.10      658.34       24.20 o
  -5   7   5       35.80       19.96        9.90 o
  -4   7   5     1192.80     1175.62       34.60 o
  -3   7   5     1058.50     1035.61       28.50 o
  -2   7   5     1201.90     1148.03       29.10 o
  -1   7   5     1359.80     1178.44       30.40 o
   0   7   5      391.50      364.14       13.40 o
   1   7   5     1107.30     1136.41       28.80 o
   2   7   5     6218.30     6117.61      137.90 o
   3   7   5     5478.70     5400.50      107.90 o
   4   7   5      980.60     1074.01       25.70 o
   5   7   5     2069.00     2009.21       44.70 o
   6   7   5       18.30       29.07        8.10 o
   7   7   5      201.50      237.56       13.60 o
   8   7   5       -7.40        0.45       13.00 o
   9   7   5        9.40        2.60       12.90 o
  10   7   5       98.30      130.11       26.20 o
  -9   8   5      -72.10        0.26       39.50 o
  -8   8   5       96.40      132.06       39.00 o
  -7   8   5      629.70      644.18       33.40 o
  -6   8   5      837.90      836.82       29.00 o
  -5   8   5     1241.20     1229.91       35.90 o
  -4   8   5      426.70      429.73       17.10 o
  -3   8   5     1472.00     1453.33       34.60 o
  -2   8   5     4465.30     4338.14       95.30 o
  -1   8   5     1779.40     1784.28       35.10 o
   0   8   5      661.80      687.69       17.90 o
   1   8   5      934.40      920.23       18.60 o
   2   8   5       39.40       69.19       15.50 o
   3   8   5      912.00      902.28       20.40 o
   4   8   5       35.20       65.03        5.40 o
   5   8   5      664.30      616.65       20.00 o
   6   8   5      739.50      695.55       24.20 o
   7   8   5     1233.80     1166.29       43.70 o
   8   8   5      246.00      248.19       22.90 o
   9   8   5      -15.70       12.99       25.40 o
  -8   9   5      667.90      643.88       69.20 o
  -7   9   5      438.00      441.88       35.70 o
  -6   9   5      132.60      157.30       18.20 o
  -5   9   5       37.90       72.90       12.30 o
  -4   9   5      509.10      455.98       20.20 o
  -3   9   5       44.60       45.63        8.70 o
  -2   9   5        5.30        6.65        5.60 o
  -1   9   5      196.60      193.40        9.00 o
   0   9   5       38.60       69.57       12.40 o
   1   9   5       27.40       22.43       11.10 o
   2   9   5      106.10       94.00       17.70 o
   3   9   5      -10.90        0.42        9.50 o
   4   9   5      545.40      459.97       33.60 o
   5   9   5      235.50      258.19        8.90 o
   6   9   5     1230.80     1153.50       40.30 o
   7   9   5       48.30       79.98       27.50 o
   8   9   5       83.80       56.20       47.20 o
  -7  10   5       41.60      180.92       17.30 o
  -6  10   5       70.30       48.06       14.70 o
  -5  10   5        1.50        0.14       12.70 o
  -4  10   5       -5.10        0.18        9.40 o
  -3  10   5      539.20      546.92       20.80 o
  -2  10   5       59.30       46.47        7.30 o
  -1  10   5     2447.20     2372.75       70.80 o
   0  10   5       42.10       31.40       12.10 o
   1  10   5        6.80        6.25       16.20 o
   2  10   5      323.50      321.81       23.50 o
   3  10   5     2559.50     2537.24       87.50 o
   4  10   5      271.90      288.37       24.70 o
   5  10   5        9.20       18.60       20.70 o
   6  10   5      220.80      230.50       24.90 o
   7  10   5      -10.90       11.61       27.70 o
  -5  11   5      -37.00        2.52       37.70 o
  -4  11   5      324.60      314.83       61.40 o
  -3  11   5      229.40      263.10       73.90 o
  -2  11   5      266.80      244.92       38.00 o
  -1  11   5       49.10       49.58       27.70 o
   0  11   5      239.40      232.95       30.30 o
   1  11   5       65.20       49.22       20.30 o
   2  11   5      189.60      198.71       25.40 o
   3  11   5     2224.60     2063.44       77.40 o
   4  11   5       38.50       10.43       35.30 o
   5  11   5      168.20      180.80       30.80 o
   6  11   5       73.10      104.96       31.70 o
  -3  12   5      906.30      848.77      113.00 o
  -2  12   5      314.20      395.91       56.50 o
  -1  12   5      -10.60        0.69       26.50 o
   0  12   5       92.20      118.17       29.10 o
   1  12   5      110.00      103.65       31.50 o
   2  12   5       97.10      135.79       28.40 o
   3  12   5      225.70      232.46       38.40 o
   4  12   5      -18.80       91.32       29.50 o
  -3 -10   6       37.60      291.26       53.60 o
  -2 -10   6        3.80        0.89       17.00 o
  -1 -10   6      135.40      139.73       18.40 o
   0 -10   6       68.10       79.25       17.60 o
   1 -10   6      115.30      115.97       18.30 o
   2 -10   6       70.00       60.21       20.20 o
   3 -10   6      172.90      155.67       26.30 o
   4 -10   6        5.60        8.95       31.00 o
  -5  -9   6      835.50      836.67       47.60 o
  -4  -9   6       -8.60        8.19       19.40 o
  -3  -9   6      634.80      683.97       30.40 o
  -2  -9   6      136.90      127.30       15.50 o
  -1  -9   6      178.90      205.57       14.50 o
   0  -9   6     1538.30     1480.00       40.70 o
   1  -9   6      612.00      521.02       27.80 o
   2  -9   6      118.90      105.77       14.80 o
   3  -9   6       59.00       64.11       15.40 o
   4  -9   6       18.10        9.17       19.30 o
   5  -9   6      168.30      151.64       40.40 o
   6  -9   6      219.60      294.36       39.30 o
  -7  -8   6      -21.60        0.01       23.20 o
  -6  -8   6      -21.10        2.81       19.80 o
  -5  -8   6     1190.40     1202.98       44.20 o
  -4  -8   6      -13.20        5.17       13.00 o
  -3  -8   6       13.90        1.76       13.30 o
  -2  -8   6      197.50      257.77       15.90 o
  -1  -8   6       -2.10        0.16        9.90 o
   0  -8   6      383.20      368.36       16.80 o
   1  -8   6      299.60      262.24       15.30 o
   2  -8   6      677.40      619.87       22.80 o
   3  -8   6      130.50      125.96       15.60 o
   4  -8   6        4.60       33.46       18.10 o
   5  -8   6       71.20       14.96       20.90 o
   6  -8   6       -2.90       22.59       36.90 o
   7  -8   6       94.20       61.98       50.00 o
  -8  -7   6      -28.70        0.08       24.80 o
  -7  -7   6       -6.00        6.82       18.40 o
  -6  -7   6       25.30        8.00       17.50 o
  -5  -7   6      796.80      766.01       33.60 o
  -4  -7   6       68.70       66.64       15.30 o
  -3  -7   6        3.90       20.61        9.90 o
  -2  -7   6       16.80       18.97        9.60 o
  -1  -7   6      470.10      489.83       17.00 o
   0  -7   6       12.20        5.32       10.10 o
   1  -7   6       65.80       73.53        9.40 o
   2  -7   6       36.40       32.01        8.80 o
   3  -7   6     1466.80     1574.41       34.60 o
   4  -7   6      650.70      670.96       33.30 o
   5  -7   6      416.50      428.71       27.20 o
   6  -7   6       -3.70       23.02       25.50 o
   7  -7   6       47.40       29.55       39.30 o
   8  -7   6       82.80       95.85       48.90 o
  -9  -6   6       62.30        0.66       39.90 o
  -8  -6   6       39.10       53.59       19.60 o
  -7  -6   6     1015.60     1014.43       42.10 o
  -6  -6   6      922.90      869.68       40.30 o
  -5  -6   6      234.30      230.57       18.70 o
  -4  -6   6       53.90       67.01       12.30 o
  -3  -6   6      130.10      174.98       10.20 o
  -2  -6   6     1161.70     1185.57       32.00 o
  -1  -6   6     4271.00     4111.45       98.70 o
   0  -6   6     1733.30     1702.59       41.60 o
   1  -6   6     4881.20     4780.10      102.50 o
   2  -6   6     1275.50     1284.73       35.70 o
   3  -6   6       10.60        7.99        6.00 o
   4  -6   6      368.80      379.37       20.20 o
   5  -6   6     1574.10     1576.68       56.10 o
   6  -6   6     2470.20     2090.54       68.70 o
   7  -6   6       84.30       56.93       40.80 o
   8  -6   6      131.10      100.01       53.00 o
   9  -6   6      117.90       19.62       62.60 o
 -10  -5   6       77.90       61.76       42.30 o
  -9  -5   6       -4.90        4.42       23.40 o
  -8  -5   6      351.90      366.76       27.90 o
  -7  -5   6      649.30      575.11       34.70 o
  -6  -5   6      181.10      205.24       18.50 o
  -5  -5   6      858.90      822.32       31.20 o
  -4  -5   6     1029.30     1038.41       33.20 o
  -3  -5   6     1042.90     1108.94       32.50 o
  -2  -5   6       10.50        1.22        6.90 o
  -1  -5   6      992.30     1002.50       25.80 o
   0  -5   6     5240.40     5021.54      114.60 o
   1  -5   6     5337.60     5013.45      106.70 o
   2  -5   6     1355.30     1419.62       33.00 o
   3  -5   6     1902.10     1867.66       43.10 o
   4  -5   6     1010.70      966.62       28.40 o
   5  -5   6      497.30      532.16       20.70 o
   6  -5   6      130.10      107.75       21.20 o
   7  -5   6       11.20       22.73       16.60 o
   8  -5   6       73.70       80.78       48.70 o
   9  -5   6      271.70      364.57       54.00 o
  10  -5   6      120.60       41.54       64.50 o
 -10  -4   6      581.40      571.19       49.10 o
  -9  -4   6       74.50       76.54       26.40 o
  -8  -4   6        9.90       12.74       15.80 o
  -7  -4   6      115.10      139.14       18.00 o
  -6  -4   6     2140.20     2135.04       73.70 o
  -5  -4   6     1150.20     1093.70       35.70 o
  -4  -4   6     2110.80     2061.09       44.40 o
  -3  -4   6      810.00      862.40       24.70 o
  -2  -4   6      655.50      605.76       19.80 o
  -1  -4   6      279.00      284.29       11.70 o
   0  -4   6       49.30       68.15        7.00 o
   1  -4   6     2181.20     2150.41       48.40 o
   2  -4   6     3748.40     3523.37       65.90 o
   3  -4   6       50.40       68.22        5.10 o
   4  -4   6     1254.80     1293.53       32.40 o
   5  -4   6      305.80      360.22       13.90 o
   6  -4   6        1.60        6.53       12.40 o
   7  -4   6      320.70      344.62       25.30 o
   8  -4   6      188.00      185.82       35.30 o
   9  -4   6      126.00       79.54       31.00 o
  10  -4   6      331.10      352.26       45.20 o
 -11  -3   6       -8.90       16.23       44.80 o
 -10  -3   6       14.20       19.80       22.50 o
  -9  -3   6      754.70      693.88       44.30 o
  -8  -3   6      429.00      414.71       24.60 o
  -7  -3   6      943.10      925.98       41.00 o
  -6  -3   6     1349.60     1328.03       39.60 o
  -5  -3   6     5554.60     5286.18      141.30 o
  -4  -3   6      465.00      409.49       17.20 o
  -3  -3   6     1403.70     1340.25       36.00 o
  -2  -3   6     6069.80     5889.34      137.10 o
  -1  -3   6      930.00      931.66       27.60 o
   0  -3   6      193.50      151.83       11.10 o
   1  -3   6     1147.00      937.76       42.70 o
   2  -3   6     1019.40      942.73       29.20 o
   3  -3   6      381.90      355.02       16.00 o
   4  -3   6     3586.20     3725.42       87.60 o
   5  -3   6     2650.40     2750.66       67.60 o
   6  -3   6      -14.00        6.89       17.80 o
   7  -3   6      159.70      154.85       24.50 o
   8  -3   6      486.40      515.86       32.20 o
   9  -3   6      666.30      675.03       46.30 o
  10  -3   6      -54.50        2.68       42.40 o
 -11  -2   6      -23.60       56.79       48.20 o
 -10  -2   6      392.80      407.41       32.30 o
  -9  -2   6      258.00      244.96       31.10 o
  -8  -2   6       64.90       75.07       15.20 o
  -7  -2   6     1039.40     1114.70       48.50 o
  -6  -2   6       54.20       22.19       12.90 o
  -5  -2   6       16.00        0.03       11.80 o
  -4  -2   6      191.50      183.39        9.80 o
  -3  -2   6     2486.40     2688.16       59.90 o
  -2  -2   6     5681.30     5528.93      152.00 o
  -1  -2   6     1148.90     1293.89       48.30 o
   0  -2   6      157.40      173.26       12.80 o
   1  -2   6     2577.00     2343.30       97.10 o
   2  -2   6     3687.50     3937.28      109.90 o
   3  -2   6     3466.90     3347.82      108.50 o
   4  -2   6     4500.30     4540.62      106.80 o
   5  -2   6     2129.50     2030.26       59.60 o
   6  -2   6      141.60      151.84       21.00 o
   7  -2   6      222.40      267.10       18.20 o
   8  -2   6      136.60      131.50       25.40 o
   9  -2   6      -13.70       29.19       30.30 o
  10  -2   6       32.60       94.91       25.60 o
  11  -2   6       19.80        2.23       37.50 o
 -11  -1   6       85.40      103.11       30.80 o
 -10  -1   6      292.70      224.75       51.80 o
  -9  -1   6     1768.00     1601.18       77.30 o
  -8  -1   6      580.20      628.44       38.20 o
  -7  -1   6       77.70       73.56       20.10 o
  -6  -1   6       80.20       71.28       23.80 o
  -5  -1   6     7921.50     7762.96      195.30 o
  -4  -1   6       33.30       55.94        4.10 o
  -3  -1   6     5396.90     5538.86      117.20 o
  -2  -1   6     1762.40     1755.14       62.70 o
  -1  -1   6      437.40      554.76       21.70 o
   0  -1   6     7637.00     7233.30      309.60 o
   1  -1   6      123.70      133.72       11.90 o
   2  -1   6     3483.20     3979.93       84.50 o
   3  -1   6     1244.50     1249.49       41.30 o
   4  -1   6      119.80      105.60       14.30 o
   5  -1   6       29.30       20.93       10.70 o
   6  -1   6     2141.30     2053.74       68.60 o
   7  -1   6     1430.10     1566.44       48.50 o
   8  -1   6       55.70       83.28       20.40 o
   9  -1   6      168.70      171.62       39.80 o
  10  -1   6      305.70      350.17       45.70 o
  11  -1   6       42.40       14.65       30.60 o
 -11   0   6       93.40      120.99       27.90 o
 -10   0   6     2389.60     2222.58      126.80 o
  -9   0   6      109.30      196.59       32.60 o
  -8   0   6       36.70       69.72       17.90 o
  -7   0   6     1084.30     1267.18       44.60 o
  -6   0   6      661.60      671.82       28.20 o
  -5   0   6     8977.60     8870.41      265.00 o
  -4   0   6     1595.90     1620.74       37.10 o
  -3   0   6     3248.30     2986.60       92.60 o
  -2   0   6     2250.90     2017.23       65.00 o
  -1   0   6     4725.00     4168.97      134.00 o
   0   0   6     7668.00     7655.51      227.20 o
   1   0   6     6035.20     6947.30      185.30 o
   2   0   6    10659.40    10403.76      215.90 o
   3   0   6      176.80      228.07       12.90 o
   4   0   6     1621.10     1729.62       76.00 o
   5   0   6       31.60       18.94       10.80 o
   6   0   6       53.60       44.02        5.10 o
   7   0   6     4943.00     4626.46      108.80 o
   8   0   6     2072.60     2095.53       63.40 o
   9   0   6     1131.80     1177.43       39.80 o
  10   0   6       19.60       38.59       36.30 o
  11   0   6       34.00       16.25       42.90 o
 -11   1   6      101.20       77.09       28.80 o
 -10   1   6     1151.60     1074.18       80.20 o
  -9   1   6       35.50       75.50       36.90 o
  -8   1   6       -3.70        4.27       20.20 o
  -7   1   6      749.30      839.79       35.50 o
  -6   1   6     2340.80     2470.40       69.40 o
  -5   1   6      951.00     1047.16       38.90 o
  -4   1   6    10225.60    10190.19      221.60 o
  -3   1   6     1523.30     1196.42       50.80 o
  -2   1   6      494.50      472.78       22.90 o
  -1   1   6       46.50       27.88        8.80 o
   0   1   6     6862.40     6412.78      178.20 o
   1   1   6      629.40      826.42       20.60 o
   2   1   6    17243.80    16413.65      348.20 o
   3   1   6     1853.10     2032.88       55.30 o
   4   1   6        1.80       21.09        7.30 o
   5   1   6     1498.90     1438.31       37.50 o
   6   1   6      575.30      531.49       16.10 o
   7   1   6      108.90      118.59        6.80 o
   8   1   6      368.60      380.38       18.80 o
   9   1   6        1.20       12.39       25.00 o
  10   1   6       62.80       53.02       24.00 o
  11   1   6      217.30      177.29       46.80 o
 -11   2   6      479.50      402.47       64.00 o
 -10   2   6      141.90      122.38       46.80 o
  -9   2   6       64.90       74.86       36.60 o
  -8   2   6      360.50      290.01       29.50 o
  -7   2   6      756.10      765.21       37.60 o
  -6   2   6     3683.80     3762.89      113.70 o
  -5   2   6     1348.40     1387.19       44.80 o
  -4   2   6     1719.40     1698.01       43.90 o
  -3   2   6     4393.20     4179.73      114.90 o
  -2   2   6       92.40       71.67       11.00 o
  -1   2   6     2764.00     2722.66       78.90 o
   0   2   6     6881.30     7086.50      149.40 o
   1   2   6     3809.90     3514.55       84.80 o
   2   2   6     1409.80     1414.77       35.10 o
   3   2   6     1082.40      915.63       28.10 o
   4   2   6      713.70      670.66       21.50 o
   5   2   6     1187.70     1310.34       30.70 o
   6   2   6     7718.90     7641.65      142.20 o
   7   2   6     3012.10     3038.28       71.40 o
   8   2   6        6.90        5.01        6.00 o
   9   2   6      558.00      523.19       40.50 o
  10   2   6      148.20      136.98       40.80 o
  11   2   6      354.40      317.40       49.90 o
 -11   3   6       78.00       31.19       50.40 o
 -10   3   6      486.40      447.42       54.60 o
  -9   3   6      404.20      346.68       42.10 o
  -8   3   6       51.90       85.22       22.30 o
  -7   3   6     1109.40     1073.21       48.10 o
  -6   3   6      653.30      598.89       32.70 o
  -5   3   6      150.20      163.96        9.60 o
  -4   3   6        5.30        0.05        5.80 o
  -3   3   6        5.20        0.21        7.40 o
  -2   3   6     5032.60     4388.68      133.90 o
  -1   3   6     1896.40     2110.53       50.70 o
   0   3   6    16463.10    16127.68      369.70 o
   1   3   6     1539.80     1505.57       36.90 o
   2   3   6     4478.30     4107.06       80.30 o
   3   3   6      316.70      245.99       13.40 o
   4   3   6        4.80       10.22        6.00 o
   5   3   6     1787.70     1666.88       47.30 o
   6   3   6     2158.20     2186.51       44.10 o
   7   3   6       62.80       64.60        7.80 o
   8   3   6      217.80      262.94       12.40 o
   9   3   6      122.40       83.17       25.70 o
  10   3   6      278.40      329.00       34.70 o
  11   3   6      115.80      138.42       33.80 o
 -11   4   6       38.50       76.06       53.40 o
 -10   4   6       34.40       21.89       38.90 o
  -9   4   6      262.60      293.19       46.90 o
  -8   4   6       22.40       27.33       20.20 o
  -7   4   6      139.50      138.40       18.60 o
  -6   4   6     2817.80     2965.66       90.00 o
  -5   4   6     3783.50     3768.81       91.10 o
  -4   4   6     3615.80     3628.20       83.80 o
  -3   4   6     1494.00     1327.72       32.10 o
  -2   4   6       91.10       59.77        8.60 o
  -1   4   6     5242.10     4973.34      119.30 o
   0   4   6      151.40      131.56        9.00 o
   1   4   6      214.90      349.41        9.60 o
   2   4   6      968.50      952.24       24.40 o
   3   4   6     3913.70     3844.72       95.80 o
   4   4   6       50.00       74.46        7.60 o
   5   4   6      245.00      219.10       14.20 o
   6   4   6      995.90      987.28       28.30 o
   7   4   6      625.90      697.23       17.60 o
   8   4   6      552.80      600.51       20.20 o
   9   4   6      232.10      232.08       16.90 o
  10   4   6      152.80      139.21       37.70 o
  11   4   6      126.20      112.77       37.50 o
 -10   5   6      507.80      448.85       55.60 o
  -9   5   6      439.50      434.48       57.20 o
  -8   5   6       60.70       77.69       20.60 o
  -7   5   6       43.10       38.22       23.70 o
  -6   5   6     1124.20     1150.73       32.40 o
  -5   5   6      505.00      522.18       17.50 o
  -4   5   6     1882.90     1884.97       38.40 o
  -3   5   6     2786.40     2740.84       58.10 o
  -2   5   6      633.30      772.88       22.10 o
  -1   5   6     3282.10     3092.88       78.30 o
   0   5   6      717.90      687.91       22.20 o
   1   5   6      226.30      209.67        9.10 o
   2   5   6       14.40        8.23        5.40 o
   3   5   6       -1.60        1.58        5.40 o
   4   5   6     2347.90     2515.10       63.20 o
   5   5   6     1289.00     1271.00       32.50 o
   6   5   6     1629.80     1587.89       38.00 o
   7   5   6       19.10       29.28        9.60 o
   8   5   6       12.30       35.18        9.70 o
   9   5   6     1129.40     1166.03       34.10 o
  10   5   6       21.70       20.04       21.80 o
  11   5   6      161.30      132.00       42.10 o
 -10   6   6       42.90       62.95       49.00 o
  -9   6   6      589.30      532.64       61.70 o
  -8   6   6     1993.00     1899.09       78.80 o
  -7   6   6       58.00       55.96       15.50 o
  -6   6   6     1322.60     1433.85       32.70 o
  -5   6   6        8.20       10.75        8.10 o
  -4   6   6      617.90      604.28       20.10 o
  -3   6   6     3325.70     3387.01       71.50 o
  -2   6   6     6751.80     6930.35      127.10 o
  -1   6   6     4661.60     4494.23      104.50 o
   0   6   6      666.20      615.50       19.20 o
   1   6   6      317.80      321.86       11.00 o
   2   6   6       -1.40        5.79        5.40 o
   3   6   6     7544.90     7264.59      164.30 o
   4   6   6     2660.00     2564.95       66.80 o
   5   6   6       58.90       62.82        9.60 o
   6   6   6      673.80      644.99       21.80 o
   7   6   6      168.40      145.31       13.80 o
   8   6   6       29.10       41.20       12.10 o
   9   6   6      263.00      294.17       18.60 o
  10   6   6       45.00       33.07       27.30 o
  11   6   6      251.80      225.05       33.90 o
 -10   7   6      324.60      320.15       64.50 o
  -9   7   6       46.50       43.38       44.80 o
  -8   7   6      562.00      601.95       58.80 o
  -7   7   6       -1.20       11.79       14.40 o
  -6   7   6      528.30      542.01       21.60 o
  -5   7   6     1680.40     1529.94       40.60 o
  -4   7   6       32.80       34.04        9.50 o
  -3   7   6       75.90       68.51        8.30 o
  -2   7   6      665.40      628.94       19.50 o
  -1   7   6        7.40        3.15        7.00 o
   0   7   6      597.30      675.74       17.90 o
   1   7   6      231.00      264.43        9.80 o
   2   7   6     7041.80     7031.88      167.10 o
   3   7   6      407.40      460.14       14.00 o
   4   7   6       -5.30        1.42        5.70 o
   5   7   6      147.60      105.26       12.90 o
   6   7   6       11.10        0.06       10.00 o
   7   7   6       79.20       71.20       13.20 o
   8   7   6      221.30      235.43       18.30 o
   9   7   6       27.60       34.42       17.80 o
  10   7   6       -9.70       20.28       37.30 o
  -9   8   6       48.90        0.45       40.20 o
  -8   8   6       91.00       96.97       39.90 o
  -7   8   6      -12.50        1.46       19.60 o
  -6   8   6        4.10        4.18       10.60 o
  -5   8   6     3040.20     2905.45       83.20 o
  -4   8   6      838.90      850.20       30.60 o
  -3   8   6     1434.30     1437.42       39.20 o
  -2   8   6       -6.20        4.65        6.70 o
  -1   8   6       -0.80        2.28       10.91 o
   0   8   6       36.30       46.17        5.80 o
   1   8   6     1245.30     1147.87       33.30 o
   2   8   6     1494.70     1466.01       42.40 o
   3   8   6      630.20      661.48       17.30 o
   4   8   6     1144.00     1060.61       29.10 o
   5   8   6      206.10      227.02       12.10 o
   6   8   6       28.80       19.52       10.90 o
   7   8   6     1507.30     1374.05       48.40 o
   8   8   6      653.40      658.93       30.80 o
   9   8   6      193.40      203.85       44.00 o
  -8   9   6      -18.50        6.73       40.70 o
  -7   9   6       60.20       80.82       25.20 o
  -6   9   6      147.70      172.95       19.40 o
  -5   9   6       58.70       55.30       12.40 o
  -4   9   6      453.50      435.52       19.70 o
  -3   9   6      963.30      914.95       32.10 o
  -2   9   6      435.50      481.27       17.00 o
  -1   9   6       -3.20        0.09        5.70 o
   0   9   6      147.00      184.10        7.50 o
   1   9   6       37.30       37.33       16.00 o
   2   9   6      834.10      731.96       43.00 o
   3   9   6     4207.10     4098.26      154.50 o
   4   9   6       10.40       10.25        3.80 o
   5   9   6       43.50       39.87        7.40 o
   6   9   6        3.40        2.28        9.40 o
   7   9   6       56.20       72.21       21.50 o
   8   9   6      107.90      157.96       43.80 o
  -7  10   6       41.30        6.15       37.60 o
  -6  10   6       28.90       36.31       17.80 o
  -5  10   6      835.40      763.14       36.50 o
  -4  10   6      175.90      182.08       15.50 o
  -3  10   6      251.10      239.44       14.80 o
  -2  10   6      998.30     1028.25       29.00 o
  -1  10   6       -1.80       11.79        5.00 o
   0  10   6      536.50      531.42       32.60 o
   1  10   6       44.60       29.15       17.00 o
   2  10   6       95.60      103.94       17.70 o
   3  10   6     1759.00     1905.67       57.60 o
   4  10   6      175.10      235.12       26.60 o
   5  10   6       87.00      121.34       37.30 o
   6  10   6      519.70      492.02       64.90 o
   7  10   6       31.90      105.77       31.30 o
  -5  11   6      350.60      435.01       54.20 o
  -4  11   6       71.60      201.96       31.80 o
  -3  11   6      431.00      461.29       54.90 o
  -2  11   6       77.50       32.51       36.30 o
  -1  11   6      747.40      752.56       59.20 o
   0  11   6      943.70      946.40       53.60 o
   1  11   6      196.00      172.17       26.60 o
   2  11   6      939.50      892.21       55.30 o
   3  11   6       41.70       57.57       26.70 o
   4  11   6      792.80      780.18       49.10 o
   5  11   6       30.10       25.54       21.70 o
   6  11   6      376.00      314.16       80.90 o
  -2  12   6       33.50        2.68       41.40 o
  -1  12   6      338.10      340.46       38.30 o
   0  12   6       83.30      117.15       26.40 o
   1  12   6       18.30       37.20       24.10 o
   2  12   6      152.10      158.13       30.50 o
   3  12   6      -17.30       55.82       29.80 o
   0 -10   7      160.60      174.06       32.30 o
   1 -10   7       71.00      109.14       28.10 o
   2 -10   7      136.90       68.81       33.00 o
   3 -10   7       -9.30        2.53       28.70 o
  -5  -9   7      -21.00        0.47       24.90 o
  -4  -9   7      -60.50        0.19       18.50 o
  -3  -9   7       42.10       39.88       17.30 o
  -2  -9   7      292.10      275.50       19.80 o
  -1  -9   7      118.30      125.53       17.50 o
   0  -9   7       13.50       31.89       14.00 o
   1  -9   7       24.50       25.23       11.80 o
   2  -9   7        9.70       31.05       13.10 o
   3  -9   7      197.90      194.05       26.60 o
   4  -9   7      607.70      550.14       57.00 o
   5  -9   7      420.40      516.09       39.30 o
  -7  -8   7       28.50        2.39       32.40 o
  -6  -8   7       11.30        6.67       22.70 o
  -5  -8   7      -14.20        2.73       20.20 o
  -4  -8   7        9.90       13.68       16.20 o
  -3  -8   7        6.90        0.10       16.80 o
  -2  -8   7      576.00      591.17       26.20 o
  -1  -8   7      852.80      681.14       31.60 o
   0  -8   7       27.40       23.52       11.10 o
   1  -8   7       19.10       14.50       11.00 o
   2  -8   7      457.90      402.16       21.20 o
   3  -8   7        2.10        3.83       11.60 o
   4  -8   7      298.50      363.24       34.80 o
   5  -8   7      -31.70        8.36       32.90 o
   6  -8   7      259.40      283.80       49.00 o
  -8  -7   7      109.90      106.27       40.80 o
  -7  -7   7      337.00      403.15       33.30 o
  -6  -7   7       94.80      103.12       19.20 o
  -5  -7   7      487.40      586.84       26.90 o
  -4  -7   7      153.20      118.78       17.60 o
  -3  -7   7      270.60      270.72       18.70 o
  -2  -7   7       16.50       15.21       12.70 o
  -1  -7   7      155.90      131.61       14.40 o
   0  -7   7       55.20       65.96       12.30 o
   1  -7   7        2.00        0.15        8.10 o
   2  -7   7       -0.20        3.43        8.23 o
   3  -7   7       26.00        1.76       10.10 o
   4  -7   7      137.00      198.62       14.90 o
   5  -7   7      -31.90        0.31       24.20 o
   6  -7   7      393.10      369.21       46.80 o
   7  -7   7        6.50        0.09       40.80 o
   8  -7   7      231.10      327.09       50.70 o
  -9  -6   7        7.50       67.65       12.70 o
  -8  -6   7        0.10       19.27       11.38 o
  -7  -6   7      251.30      352.27       28.70 o
  -6  -6   7      335.00      396.58       27.50 o
  -5  -6   7      488.20      549.35       27.50 o
  -4  -6   7     1436.20     1335.05       45.60 o
  -3  -6   7      347.90      360.56       17.20 o
  -2  -6   7       38.10       37.15       10.50 o
  -1  -6   7       17.50       18.02       10.60 o
   0  -6   7       96.80      136.98        9.50 o
   1  -6   7      511.90      568.90       19.80 o
   2  -6   7     2410.90     2268.98       51.80 o
   3  -6   7     5760.10     5507.99      111.10 o
   4  -6   7      102.30       89.80       13.20 o
   5  -6   7       13.30        5.81       15.60 o
   6  -6   7       -8.60        2.01       20.30 o
   7  -6   7      245.70      224.22       65.90 o
   8  -6   7      845.50      433.32      291.50 o
  -9  -5   7      212.40      334.74       37.60 o
  -8  -5   7      320.70      353.35       34.80 o
  -7  -5   7      395.00      432.81       30.30 o
  -6  -5   7      757.30      795.94       33.20 o
  -5  -5   7       11.40        2.69       13.60 o
  -4  -5   7     6148.70     6156.35      156.60 o
  -3  -5   7       63.10       41.78        9.70 o
  -2  -5   7     2242.50     2245.22       54.00 o
  -1  -5   7      200.10      182.86       12.90 o
   0  -5   7      932.90      973.56       27.20 o
   1  -5   7     5567.30     5460.02      122.40 o
   2  -5   7      501.20      414.60       17.60 o
   3  -5   7      227.60      277.76       11.10 o
   4  -5   7       18.90       39.67        8.80 o
   5  -5   7       -0.90        3.60       21.25 o
   6  -5   7       79.60      109.44       18.40 o
   7  -5   7      310.80      205.62       49.50 o
   8  -5   7      127.20      126.58       53.50 o
   9  -5   7      264.50      282.85       65.20 o
 -10  -4   7      221.00       46.24      193.80 o
  -9  -4   7      361.70      499.06       45.80 o
  -8  -4   7       28.60       12.64       18.10 o
  -7  -4   7       11.20       23.14       17.40 o
  -6  -4   7      424.20      406.15       24.70 o
  -5  -4   7      402.20      380.16       19.90 o
  -4  -4   7     2302.40     2387.89       51.00 o
  -3  -4   7      446.60      464.31       16.30 o
  -2  -4   7      553.70      541.41       19.30 o
  -1  -4   7      945.70      873.20       26.50 o
   0  -4   7     4344.00     4199.63       98.00 o
   1  -4   7     3550.30     3554.19       68.90 o
   2  -4   7      313.30      291.51       13.70 o
   3  -4   7      136.20      209.56        7.90 o
   4  -4   7      381.90      394.75       19.20 o
   5  -4   7      301.20      252.73       18.60 o
   6  -4   7     1160.50     1089.99       48.30 o
   7  -4   7      282.60      312.75       31.70 o
   8  -4   7       30.80       23.74       42.90 o
   9  -4   7       31.20        8.92       48.60 o
  10  -4   7      -27.00        7.97       66.20 o
 -10  -3   7        2.20        0.56       22.30 o
  -9  -3   7      235.80      254.68       32.90 o
  -8  -3   7        9.40       22.97       19.00 o
  -7  -3   7       54.10       59.78       16.90 o
  -6  -3   7      475.80      470.48       26.00 o
  -5  -3   7     1962.00     1915.68       68.10 o
  -4  -3   7     4922.80     4857.94      105.10 o
  -3  -3   7     1126.20     1192.31       31.00 o
  -2  -3   7     1515.10     1426.01       41.30 o
  -1  -3   7      147.90      151.06       10.50 o
   0  -3   7     1874.70     1893.08       57.20 o
   1  -3   7     2250.70     2242.06       70.50 o
   2  -3   7      406.20      469.79       22.10 o
   3  -3   7      865.40      973.49       28.80 o
   4  -3   7     2100.10     2192.68       55.70 o
   5  -3   7      347.40      391.64       17.50 o
   6  -3   7     1610.60     1564.15       56.50 o
   7  -3   7      201.60      191.75       29.20 o
   8  -3   7       44.80       38.24       38.90 o
   9  -3   7       48.30       58.86       45.90 o
  10  -3   7       41.70       99.09       50.30 o
 -10  -2   7      189.60      212.52       38.90 o
  -9  -2   7       78.30       44.03       25.80 o
  -8  -2   7        8.50       24.11       19.30 o
  -7  -2   7       19.30       20.33       18.50 o
  -6  -2   7     5078.60     4882.91      163.80 o
  -5  -2   7     1036.90     1099.39       42.30 o
  -4  -2   7     2402.70     2388.28       54.10 o
  -3  -2   7      133.60      109.02        9.70 o
  -2  -2   7       52.10       45.30        8.00 o
  -1  -2   7     2223.30     2163.89       78.70 o
   0  -2   7      700.10      758.29       29.40 o
   1  -2   7     5931.30     5819.71      177.60 o
   2  -2   7        1.70        0.26       10.70 o
   3  -2   7      167.60      219.39       18.30 o
   4  -2   7       42.70       51.28       13.70 o
   5  -2   7      518.30      504.27       19.90 o
   6  -2   7       37.90       43.98        6.30 o
   7  -2   7      946.20      866.97       48.70 o
   8  -2   7      162.00      144.90       40.10 o
   9  -2   7      175.50      169.01       55.10 o
  10  -2   7      -23.20        0.62       51.70 o
 -11  -1   7      436.10      427.30       62.70 o
 -10  -1   7       63.60       50.67       27.60 o
  -9  -1   7        4.80       30.84       32.30 o
  -8  -1   7       83.90      190.53       25.00 o
  -7  -1   7      676.20      731.28       35.50 o
  -6  -1   7       56.80       61.07       17.20 o
  -5  -1   7     1953.80     1991.47       64.80 o
  -4  -1   7      450.50      434.83       14.90 o
  -3  -1   7     3026.30     2867.07       72.40 o
  -2  -1   7     1618.40     1405.12       65.60 o
  -1  -1   7     2451.00     2699.21       82.00 o
   0  -1   7      232.20      257.42       16.80 o
   1  -1   7      120.90       87.79       12.40 o
   2  -1   7     3529.80     3478.92       75.00 o
   3  -1   7      121.80      112.72       13.80 o
   4  -1   7      192.10      253.05       18.40 o
   5  -1   7       17.80       14.46       15.10 o
   6  -1   7     1192.70     1278.11       34.60 o
   7  -1   7      100.30      139.98       19.70 o
   8  -1   7      -30.10       49.86       27.50 o
   9  -1   7      113.90       66.12       43.70 o
  10  -1   7      308.00      381.68       39.10 o
  11  -1   7      227.10      221.45       46.30 o
 -11   0   7       23.00        0.61       32.80 o
 -10   0   7       65.40       20.46       45.60 o
  -9   0   7      985.00      802.33       73.30 o
  -8   0   7     2774.00     2657.05       91.00 o
  -7   0   7        5.30        7.05       12.30 o
  -6   0   7     3426.40     3461.97      107.40 o
  -5   0   7       51.60       49.43       14.40 o
  -4   0   7      359.80      340.17       12.70 o
  -3   0   7      531.50      497.63       22.30 o
  -2   0   7     3147.20     3295.58       85.20 o
  -1   0   7    11694.70    11739.01      350.10 o
   0   0   7      666.50      740.16       30.60 o
   1   0   7     5730.50     5621.17      174.80 o
   2   0   7      177.80      144.67        9.60 o
   3   0   7       83.80      114.01       11.60 o
   4   0   7     2822.40     2896.89       85.50 o
   5   0   7     5570.50     5227.42      165.00 o
   6   0   7     3872.10     3572.29      121.50 o
   7   0   7     1005.40     1067.60       48.00 o
   8   0   7       43.10       60.03       18.00 o
   9   0   7      130.40      123.10       32.40 o
  10   0   7       11.10       49.29       21.80 o
  11   0   7       62.70       82.95       27.30 o
 -11   1   7       31.00       53.44       58.30 o
 -10   1   7       70.60       35.95       44.20 o
  -9   1   7      184.80      147.78       38.20 o
  -8   1   7     1289.40     1216.50       61.60 o
  -7   1   7      362.20      306.19       33.80 o
  -6   1   7      355.90      455.46       25.20 o
  -5   1   7      674.70      738.48       35.00 o
  -4   1   7        0.50        0.05       16.12 o
  -3   1   7      242.60      206.66       19.80 o
  -2   1   7     1448.40     1184.13       48.90 o
  -1   1   7     3161.60     3414.00       89.30 o
   0   1   7      774.40      786.95       29.00 o
   1   1   7        3.20        1.72        6.20 o
   2   1   7      226.50      250.22       10.70 o
   3   1   7      999.60     1095.97       35.60 o
   4   1   7        5.90        0.81        9.20 o
   5   1   7       29.30       55.65       13.00 o
   6   1   7      585.00      566.57       31.60 o
   7   1   7       65.50       81.51        5.60 o
   8   1   7     1199.60     1278.03       44.70 o
   9   1   7      148.80      164.67       12.70 o
  10   1   7      109.90      174.11       26.20 o
  11   1   7        0.70       14.51       59.90 o
 -11   2   7       -4.90        2.28       31.50 o
 -10   2   7      171.90      222.13       53.10 o
  -9   2   7      845.60      695.90       75.90 o
  -8   2   7       21.20       96.02       23.60 o
  -7   2   7       80.60       85.14       20.20 o
  -6   2   7      121.60      129.28       17.70 o
  -5   2   7      180.30      190.94        8.60 o
  -4   2   7     6254.60     6124.28      154.90 o
  -3   2   7      145.60      136.18       13.80 o
  -2   2   7     1449.60     1466.48       48.60 o
  -1   2   7       17.80       17.43        9.40 o
   0   2   7     3050.80     2734.02       67.20 o
   1   2   7     1825.90     1741.75       42.10 o
   2   2   7     5310.20     5170.52      114.60 o
   3   2   7     5731.00     5930.73      145.10 o
   4   2   7       43.90       46.45       12.80 o
   5   2   7      537.80      530.70       17.40 o
   6   2   7     1425.00     1496.12       38.40 o
   7   2   7       84.40       87.89        8.30 o
   8   2   7      356.10      413.16       13.70 o
   9   2   7        7.90        8.24       11.60 o
  10   2   7      259.70      307.32       33.00 o
  11   2   7      306.00      312.93       38.80 o
 -11   3   7      -29.10        0.01       49.60 o
 -10   3   7      223.40      248.96       48.40 o
  -9   3   7     2480.70     2208.32      147.20 o
  -8   3   7      -66.10       24.42       45.30 o
  -7   3   7     1071.30     1121.72       45.50 o
  -6   3   7      724.50      671.04       36.90 o
  -5   3   7     3304.50     3274.45       83.50 o
  -4   3   7     2685.10     2702.86       59.60 o
  -3   3   7    10710.80    10769.26      262.10 o
  -2   3   7       32.20       25.75        9.00 o
  -1   3   7     4277.50     4259.36       96.80 o
   0   3   7     1003.60      906.54       27.90 o
   1   3   7     1610.10     1579.09       42.60 o
   2   3   7      890.20      995.25       27.10 o
   3   3   7     2139.10     2133.68       57.50 o
   4   3   7      455.50      453.06       17.40 o
   5   3   7      419.10      426.34       16.40 o
   6   3   7       -2.30        1.49        7.90 o
   7   3   7     1346.30     1285.98       35.30 o
   8   3   7      404.90      460.19       18.40 o
   9   3   7      388.00      481.89       30.60 o
  10   3   7      110.50      152.15       39.50 o
  11   3   7       40.80       52.46       36.20 o
 -10   4   7       32.00       50.77       48.80 o
  -9   4   7     1060.60      867.50       80.30 o
  -8   4   7     1828.90     1817.83       97.00 o
  -7   4   7       -2.90        0.10       16.90 o
  -6   4   7      782.00      906.19       25.90 o
  -5   4   7       18.80       37.04        9.10 o
  -4   4   7      368.40      388.48       16.10 o
  -3   4   7     1447.60     1413.17       39.90 o
  -2   4   7      528.70      536.14       18.50 o
  -1   4   7     4219.40     4380.42       95.00 o
   0   4   7     1863.10     1810.94       44.70 o
   1   4   7     1529.30     1433.83       36.90 o
   2   4   7       12.30        0.50        5.60 o
   3   4   7     1986.70     1969.07       49.50 o
   4   4   7     3059.10     2852.53       79.00 o
   5   4   7        9.20       13.98        7.60 o
   6   4   7      111.90      132.91       10.30 o
   7   4   7      373.50      351.26       16.60 o
   8   4   7      145.20      165.80       12.90 o
   9   4   7        7.00       26.78       17.50 o
  10   4   7      -11.00       16.26       36.10 o
  11   4   7       14.70       22.68       52.70 o
 -10   5   7       28.70       11.70       42.50 o
  -9   5   7       84.40       34.62       40.40 o
  -8   5   7       38.50       15.60       32.00 o
  -7   5   7        0.00       23.80        0.01 o
  -6   5   7      838.60      825.95       25.50 o
  -5   5   7     9272.50     9222.22      200.40 o
  -4   5   7      953.40      989.64       26.30 o
  -3   5   7      798.60      864.76       23.10 o
  -2   5   7      772.60      687.71       25.40 o
  -1   5   7       10.70       14.88        6.40 o
   0   5   7     1699.00     1525.95       41.00 o
   1   5   7     6318.40     6247.92      145.60 o
   2   5   7      719.30      718.36       21.80 o
   3   5   7      387.40      409.81       18.50 o
   4   5   7     3153.10     3145.73       77.60 o
   5   5   7      669.90      606.87       27.10 o
   6   5   7       47.90       81.98        9.90 o
   7   5   7     2797.20     2690.27       67.40 o
   8   5   7      546.40      550.10       22.90 o
   9   5   7       40.20       29.42       16.80 o
  10   5   7      137.60      179.71       26.80 o
  11   5   7       12.40       29.99       52.20 o
 -10   6   7       22.70       68.98       40.10 o
  -9   6   7      -16.40        2.50       40.30 o
  -8   6   7       -7.50        3.21       31.40 o
  -7   6   7      -14.10        3.75       13.40 o
  -6   6   7      375.10      402.57       20.60 o
  -5   6   7      997.90     1010.53       28.90 o
  -4   6   7     1607.90     1555.32       40.70 o
  -3   6   7     5112.90     4875.12      103.10 o
  -2   6   7      127.40      145.54       10.80 o
  -1   6   7      277.30      204.44       12.80 o
   0   6   7      775.60      799.11       24.50 o
   1   6   7     1839.20     1923.25       45.20 o
   2   6   7     4279.20     3977.18      108.70 o
   3   6   7     1354.30     1221.12       38.80 o
   4   6   7     1156.00     1193.64       35.90 o
   5   6   7      394.30      482.83       15.80 o
   6   6   7      634.30      627.16       20.80 o
   7   6   7      429.30      435.69       20.80 o
   8   6   7     1557.60     1435.77       45.80 o
   9   6   7       17.40       34.09       17.70 o
  10   6   7       25.00        8.97       17.10 o
  -9   7   7      185.90      223.50       43.50 o
  -8   7   7       16.10       31.47       36.20 o
  -7   7   7      202.20      257.74       28.50 o
  -6   7   7       14.30        0.90       14.40 o
  -5   7   7      776.90      718.09       25.80 o
  -4   7   7      236.70      262.17       13.10 o
  -3   7   7      253.90      252.52       16.60 o
  -2   7   7     2701.60     2634.96       55.70 o
  -1   7   7     3101.90     3122.37       71.30 o
   0   7   7      131.00      141.58       11.70 o
   1   7   7       36.30       26.98        9.40 o
   2   7   7      353.80      382.93       14.50 o
   3   7   7      748.40      632.50       23.80 o
   4   7   7       33.30       33.49        7.50 o
   5   7   7      689.80      624.52       22.00 o
   6   7   7      210.80      227.98       14.10 o
   7   7   7      830.80      783.38       29.00 o
   8   7   7       32.50       30.63       15.90 o
   9   7   7       11.70       28.33       24.80 o
  10   7   7      195.30      218.51       47.40 o
  -9   8   7      -26.20        4.88       35.70 o
  -8   8   7      719.90      896.31       62.60 o
  -7   8   7      404.40      427.70       33.50 o
  -6   8   7       40.30       23.06       15.10 o
  -5   8   7       14.00       14.10       11.00 o
  -4   8   7       -3.10        5.10       10.20 o
  -3   8   7       70.40       95.81        9.60 o
  -2   8   7      526.40      524.00       18.90 o
  -1   8   7       -8.80       10.43        7.10 o
   0   8   7      164.70      150.43       10.30 o
   1   8   7      465.00      489.33       16.40 o
   2   8   7      124.50       98.18        9.40 o
   3   8   7      126.00      168.02        8.70 o
   4   8   7      880.00      890.40       29.60 o
   5   8   7      353.50      296.56       18.00 o
   6   8   7     1135.80      976.84       33.60 o
   7   8   7     2266.10     2210.90       75.80 o
   8   8   7       13.90       18.17       18.50 o
  -8   9   7      211.60      224.17       50.50 o
  -7   9   7      177.00      196.49       41.60 o
  -6   9   7       62.60       86.26       17.90 o
  -5   9   7     1328.50     1178.97       48.60 o
  -4   9   7       -7.90        0.79       10.40 o
  -3   9   7       92.70       99.43       12.20 o
  -2   9   7       10.80       17.15        7.80 o
  -1   9   7     1699.20     1772.08       40.70 o
   0   9   7     1805.80     1758.83       45.40 o
   1   9   7     1031.60      968.54       32.40 o
   2   9   7      447.00      455.95       15.50 o
   3   9   7      482.60      553.69       15.30 o
   4   9   7      934.50      953.40       26.80 o
   5   9   7      139.00      139.30       13.30 o
   6   9   7      215.30      190.40       32.30 o
   7   9   7       29.40       85.07       26.10 o
   8   9   7       18.80        6.80       36.30 o
  -7  10   7      183.00      127.99       43.50 o
  -6  10   7       -1.10       23.62       17.90 o
  -5  10   7      183.10      255.08       18.50 o
  -4  10   7      162.00      215.62       16.70 o
  -3  10   7      106.30      149.25       12.80 o
  -2  10   7        6.90        0.52        9.60 o
  -1  10   7      446.70      410.88       20.30 o
   0  10   7       28.00       45.98        5.30 o
   1  10   7      107.10       97.72       21.90 o
   2  10   7        7.10        1.41       14.90 o
   3  10   7     1008.10     1061.93       63.00 o
   4  10   7       29.60       83.61       23.00 o
   5  10   7      173.30      296.49       61.10 o
   6  10   7        0.20        2.63       23.88 o
   7  10   7       41.00       50.65       36.20 o
  -4  11   7      475.30      654.02       55.10 o
  -3  11   7      267.70      311.95       53.40 o
  -2  11   7      349.60      428.00       41.70 o
  -1  11   7      124.00       99.25       35.30 o
   0  11   7      289.30      338.53       33.90 o
   1  11   7      421.90      402.53       35.30 o
   2  11   7      744.40      811.06       49.50 o
   3  11   7      506.50      470.80       44.30 o
   4  11   7      161.70      219.74       30.10 o
   5  11   7      486.90      577.09       46.40 o
  -1  12   7      227.80      308.45       48.20 o
   0  12   7        1.00       69.84       50.20 o
   1  12   7       21.80       89.01       24.80 o
   2  12   7      -60.10        0.78       49.60 o
   3  12   7        1.50        0.51       68.30 o
  -4  -9   8       39.90       81.07       31.00 o
  -3  -9   8        2.30        0.27       27.20 o
  -2  -9   8        8.10       77.76       28.00 o
  -1  -9   8       93.50       95.07       27.60 o
   0  -9   8       10.00       25.51       17.50 o
   1  -9   8      368.60      379.34       25.60 o
   2  -9   8       20.50       13.59       16.50 o
   3  -9   8       26.70        0.95       34.40 o
   4  -9   8      -27.40        1.33       38.20 o
  -6  -8   8       84.90      165.33       37.70 o
  -5  -8   8      371.40      485.11       50.00 o
  -4  -8   8      311.10      318.08       34.20 o
  -3  -8   8        8.50        4.48       19.10 o
  -2  -8   8        4.80        5.54       13.10 o
  -1  -8   8       95.60       99.46       17.60 o
   0  -8   8      -20.50        2.46       12.60 o
   1  -8   8      107.40       92.38       17.80 o
   2  -8   8      127.50       89.52       17.70 o
   3  -8   8      838.60      804.30       30.00 o
   4  -8   8      141.30      160.17       23.70 o
   5  -8   8      271.50      246.89       47.00 o
  -7  -7   8       48.30       15.74       35.10 o
  -6  -7   8      255.00      368.56       40.20 o
  -5  -7   8       16.90       37.77       21.90 o
  -4  -7   8      767.50      751.82       36.70 o
  -3  -7   8       14.50        0.42       14.10 o
  -2  -7   8      154.80      191.83       17.30 o
  -1  -7   8      214.10      213.93       15.00 o
   0  -7   8     1014.80      961.13       35.90 o
   1  -7   8     1547.80     1587.26       38.00 o
   2  -7   8     1441.40     1504.62       39.80 o
   3  -7   8        0.30        1.15        9.20 o
   4  -7   8        5.20       46.88       15.20 o
   5  -7   8      -15.10       45.17       35.30 o
   6  -7   8      698.70      702.45       69.60 o
   7  -7   8      133.60       68.29       62.70 o
  -8  -6   8        1.60        9.96        9.30 o
  -7  -6   8     1217.60     1280.98      101.90 o
  -6  -6   8      141.20      183.49       21.50 o
  -5  -6   8       65.10       63.39       18.80 o
  -4  -6   8       48.20       83.37       12.10 o
  -3  -6   8      145.30      149.00       15.10 o
  -2  -6   8        9.30       12.38       10.50 o
  -1  -6   8     2233.40     2153.12       58.20 o
   0  -6   8     1210.00     1162.00       34.70 o
   1  -6   8      644.90      681.50       26.80 o
   2  -6   8     2089.10     2079.81       52.30 o
   3  -6   8      291.10      291.77       14.10 o
   4  -6   8        4.40       19.11       11.60 o
   5  -6   8      611.00      641.45       30.90 o
   6  -6   8      810.60      504.49       85.00 o
   7  -6   8      598.80      244.98      259.50 o
   8  -6   8      -63.50        0.02       55.70 o
  -9  -5   8       -4.90      111.41       13.40 o
  -8  -5   8       32.40       25.64       21.00 o
  -7  -5   8       32.10       32.83       30.50 o
  -6  -5   8       52.80       47.65       17.90 o
  -5  -5   8      911.30      810.84       39.30 o
  -4  -5   8      251.20      242.09       14.60 o
  -3  -5   8        7.10        9.87       10.50 o
  -2  -5   8       45.10       49.24       10.10 o
  -1  -5   8     1296.60     1248.71       37.20 o
   0  -5   8      772.40      657.35       26.10 o
   1  -5   8      -10.00        7.70        9.30 o
   2  -5   8       -4.60        0.12       10.00 o
   3  -5   8      589.40      536.10       18.20 o
   4  -5   8      705.70      664.53       27.00 o
   5  -5   8      395.90      388.14       22.30 o
   6  -5   8      203.60      204.14       33.70 o
   7  -5   8       81.00       38.78       40.50 o
   8  -5   8       67.20       90.01       58.30 o
  -9  -4   8     2719.40       41.37      463.00 o
  -8  -4   8       82.90       90.90       38.80 o
  -7  -4   8       49.50       58.45       25.20 o
  -6  -4   8      893.60      869.56       39.50 o
  -5  -4   8       32.80       70.76       16.70 o
  -4  -4   8       15.30       11.42        7.70 o
  -3  -4   8      777.60      815.45       24.60 o
  -2  -4   8       21.30       37.41        8.40 o
  -1  -4   8      827.10      885.42       24.80 o
   0  -4   8       38.10       38.24        9.00 o
   1  -4   8      848.90      942.97       25.50 o
   2  -4   8     1132.90     1147.90       31.70 o
   3  -4   8       28.90       10.89        4.20 o
   4  -4   8      654.70      654.46       26.10 o
   5  -4   8      190.50      202.80       17.80 o
   6  -4   8      461.80      427.91       22.50 o
   7  -4   8      776.90      792.22       66.00 o
   8  -4   8       41.20       22.26       39.60 o
   9  -4   8     1438.00     1158.42      114.70 o
 -10  -3   8        3.40      107.17       21.20 o
  -9  -3   8       87.80       98.10       24.40 o
  -8  -3   8      168.40      189.27       25.50 o
  -7  -3   8       81.20       66.30       21.20 o
  -6  -3   8      232.10      260.10       23.00 o
  -5  -3   8       20.10       13.68       21.40 o
  -4  -3   8      824.00      831.09       26.30 o
  -3  -3   8     3494.10     3576.34       92.50 o
  -2  -3   8        3.30        2.54        8.80 o
  -1  -3   8     4223.90     4258.71      112.60 o
   0  -3   8      860.90      925.86       30.40 o
   1  -3   8      998.70      980.85       42.10 o
   2  -3   8      303.40      315.63       22.90 o
   3  -3   8       39.90       17.14       10.50 o
   4  -3   8     4081.20     3858.66      121.70 o
   5  -3   8       38.30       34.56       11.10 o
   6  -3   8       62.20      115.69        9.50 o
   7  -3   8       23.10        8.83       34.30 o
   8  -3   8       25.20       34.01       41.30 o
   9  -3   8       61.40       40.74       53.40 o
 -10  -2   8       14.70        0.10       29.00 o
  -9  -2   8      773.60      853.17       65.90 o
  -8  -2   8     2718.30     2653.25      313.10 o
  -7  -2   8      180.30      228.43       28.30 o
  -6  -2   8     1071.50     1090.60       52.60 o
  -5  -2   8      193.10      204.09       20.70 o
  -4  -2   8     1980.40     2002.82       50.70 o
  -3  -2   8     9642.20     9110.81      210.00 o
  -2  -2   8     1238.60     1195.55       36.60 o
  -1  -2   8      369.90      393.66       22.70 o
   0  -2   8      145.60      170.76       18.00 o
   1  -2   8      148.00      124.66       17.00 o
   2  -2   8      224.20      297.62       19.80 o
   3  -2   8      797.80      700.28       36.30 o
   4  -2   8      -21.60        1.00       10.80 o
   5  -2   8      581.10      606.60       23.70 o
   6  -2   8      678.30      672.01       24.50 o
   7  -2   8        6.60        0.49       30.60 o
   8  -2   8      509.80      406.50       63.50 o
   9  -2   8       66.30       35.22       28.90 o
  10  -2   8       28.30        0.54       44.70 o
 -10  -1   8       -4.20       34.16       22.70 o
  -9  -1   8      -16.00       28.61       39.10 o
  -8  -1   8      175.30      172.22       40.30 o
  -7  -1   8      277.50      292.04       32.60 o
  -6  -1   8      147.90      135.75       22.90 o
  -5  -1   8     5989.50     5947.94      178.20 o
  -4  -1   8       56.10       46.86        7.80 o
  -3  -1   8       11.80        6.19        6.70 o
  -2  -1   8     1812.40     1873.25       56.90 o
  -1  -1   8      336.90      289.05       21.40 o
   0  -1   8     1076.20     1165.94       39.70 o
   1  -1   8     4488.80     4470.70      126.70 o
   2  -1   8     2237.50     2189.93       56.50 o
   3  -1   8     1852.30     1682.90       59.50 o
   4  -1   8     4785.00     5025.58      156.70 o
   5  -1   8      101.70      126.72       16.00 o
   6  -1   8      112.10      158.74       22.90 o
   7  -1   8     1645.80     1536.47       70.60 o
   8  -1   8      784.20      768.66       69.60 o
   9  -1   8      500.10      487.11       59.20 o
  10  -1   8       33.30       37.22       36.20 o
 -10   0   8      122.30      139.19       42.40 o
  -9   0   8      123.60       79.17       37.20 o
  -8   0   8      201.00      155.98       32.40 o
  -7   0   8       31.50       32.52       19.70 o
  -6   0   8      -18.30        6.99       12.90 o
  -5   0   8     2440.70     2433.13       80.80 o
  -4   0   8     1750.30     1799.92       44.20 o
  -3   0   8     6409.90     6318.15      161.00 o
  -2   0   8       17.90        0.09       10.90 o
  -1   0   8        7.20       11.03       11.20 o
   0   0   8      777.60      732.57       29.00 o
   1   0   8        5.60        5.11       11.40 o
   2   0   8     7580.10     7269.67      174.00 o
   3   0   8     4963.10     4830.30      132.30 o
   4   0   8     2431.90     2526.16       74.00 o
   5   0   8     1438.10     1340.49       54.20 o
   6   0   8      867.30      877.18       44.30 o
   7   0   8     1226.50     1210.26       34.80 o
   8   0   8      502.40      599.11       59.80 o
   9   0   8      246.90      206.33       52.20 o
  10   0   8        1.90        0.93       55.20 o
 -10   1   8     1099.90      947.60       98.90 o
  -9   1   8      509.90      487.66       56.20 o
  -8   1   8       48.20        1.71       32.90 o
  -7   1   8      219.60      206.71       25.70 o
  -6   1   8      594.40      668.88       34.80 o
  -5   1   8      260.40      297.19       22.70 o
  -4   1   8     1359.30     1368.25       45.90 o
  -3   1   8     3995.40     3878.15      122.70 o
  -2   1   8      426.10      405.01       23.30 o
  -1   1   8     3834.60     4032.79      101.80 o
   0   1   8      425.60      415.77       21.00 o
   1   1   8     4740.80     4417.64       99.00 o
   2   1   8       88.70       71.59        9.10 o
   3   1   8     2240.50     2269.15       70.60 o
   4   1   8       18.10       16.40       10.70 o
   5   1   8     1091.50     1003.88       47.00 o
   6   1   8       78.60       98.48       21.70 o
   7   1   8     1543.30     1525.14       46.00 o
   8   1   8       49.20       74.75       34.30 o
   9   1   8       70.00       62.78       46.90 o
  10   1   8       50.00       17.92       51.00 o
  11   1   8      -10.80       11.63       35.10 o
 -10   2   8      -14.30       29.66       43.00 o
  -9   2   8      367.60      297.01       52.00 o
  -8   2   8       -3.40        1.12       20.90 o
  -7   2   8      762.90      902.54       42.90 o
  -6   2   8      249.20      234.32       23.70 o
  -5   2   8        3.10        4.62        4.80 o
  -4   2   8     5168.40     5074.19      142.20 o
  -3   2   8       40.80       46.94       11.90 o
  -2   2   8      338.70      376.79       17.70 o
  -1   2   8      193.20      180.90       14.60 o
   0   2   8     9401.60     9256.62      192.70 o
   1   2   8      571.40      651.96       18.50 o
   2   2   8     2367.80     2087.68       63.30 o
   3   2   8      232.40      245.73       18.10 o
   4   2   8      234.70      244.50       16.60 o
   5   2   8       -6.20        0.89       13.30 o
   6   2   8     1452.00     1357.41       54.00 o
   7   2   8     3156.10     3003.57       68.50 o
   8   2   8      210.80      229.40       10.20 o
   9   2   8       21.60       24.89       36.50 o
  10   2   8       28.30        2.27       52.90 o
  11   2   8       72.90      104.73       49.80 o
 -10   3   8      141.80      106.05       43.40 o
  -9   3   8       17.40       50.59       42.90 o
  -8   3   8       25.70        4.46       21.90 o
  -7   3   8      425.70      458.97       31.60 o
  -6   3   8       -7.60        0.92       15.90 o
  -5   3   8     5700.50     5725.56      132.40 o
  -4   3   8     2561.50     2508.21       80.60 o
  -3   3   8      258.90      285.27       20.00 o
  -2   3   8      173.70      170.55       15.90 o
  -1   3   8     1995.90     2098.96       49.50 o
   0   3   8     3802.90     3772.08       92.90 o
   1   3   8     2398.60     2300.02       60.40 o
   2   3   8     5751.80     5765.70      120.30 o
   3   3   8     2334.70     2074.35       72.50 o
   4   3   8      218.30      292.22       16.80 o
   5   3   8     1253.70     1306.89       35.60 o
   6   3   8      763.00      722.09       25.10 o
   7   3   8      488.00      508.19       20.70 o
   8   3   8     1406.00     1445.31       38.10 o
   9   3   8       34.90        0.79       38.20 o
  10   3   8       -6.80       15.47       43.90 o
  11   3   8       39.70       21.01       32.00 o
 -10   4   8       32.40      118.05       37.70 o
  -9   4   8       26.10       85.70       29.60 o
  -8   4   8       24.80       22.13       31.80 o
  -7   4   8      868.60      818.45       43.20 o
  -6   4   8       31.30       61.40        8.00 o
  -5   4   8     1300.00     1305.81       42.40 o
  -4   4   8      575.40      541.61       21.20 o
  -3   4   8     2613.90     2509.76       63.70 o
  -2   4   8      833.90      780.26       27.90 o
  -1   4   8      126.60      149.77        9.90 o
   0   4   8       15.30        3.18        7.10 o
   1   4   8     2456.80     2248.17       62.20 o
   2   4   8       19.60       17.12        8.10 o
   3   4   8      456.00      529.52       27.60 o
   4   4   8       54.30       84.31        9.50 o
   5   4   8      791.80      880.52       27.40 o
   6   4   8       71.70       87.01       10.80 o
   7   4   8       83.50       97.16       10.60 o
   8   4   8      479.10      468.28       19.50 o
   9   4   8      175.40      234.29       23.80 o
  10   4   8        0.40        0.30       60.21 o
 -10   5   8      272.90      219.75       64.10 o
  -9   5   8       58.70       73.46       46.90 o
  -8   5   8     2210.60     1929.35      140.80 o
  -7   5   8      333.00      402.16       28.30 o
  -6   5   8        8.60        0.19       10.80 o
  -5   5   8      445.20      493.27       20.40 o
  -4   5   8      957.30     1039.93       26.60 o
  -3   5   8     1055.40     1122.92       31.70 o
  -2   5   8     1727.00     1672.13       44.00 o
  -1   5   8     4832.80     4707.50      109.50 o
   0   5   8     3582.60     3406.95       81.40 o
   1   5   8      289.40      243.47       13.40 o
   2   5   8     2919.30     2780.47       65.40 o
   3   5   8     3483.00     3588.03       96.70 o
   4   5   8     3107.40     3057.50       93.50 o
   5   5   8       93.70      110.06       12.30 o
   6   5   8      840.90      810.26       26.00 o
   7   5   8       21.20       52.97       11.20 o
   8   5   8        2.60        1.98       14.20 o
   9   5   8     1002.40      983.53       53.80 o
  10   5   8      -23.90       34.77       43.50 o
  -9   6   8      103.30       19.40       44.50 o
  -8   6   8     1489.90     1329.96       95.60 o
  -7   6   8      663.50      754.79       38.90 o
  -6   6   8      137.60      145.06       14.40 o
  -5   6   8      153.40      200.14       12.40 o
  -4   6   8      147.10      148.67       13.40 o
  -3   6   8      989.30      965.32       26.70 o
  -2   6   8     3184.10     3256.97       78.80 o
  -1   6   8      150.80      178.23       11.80 o
   0   6   8       56.10       74.90       10.00 o
   1   6   8      128.60      125.26       12.00 o
   2   6   8        8.30        4.32        8.50 o
   3   6   8      932.30      933.39       28.50 o
   4   6   8      636.30      556.10       22.30 o
   5   6   8      516.80      483.55       21.70 o
   6   6   8      382.70      377.83       17.10 o
   7   6   8      661.30      633.95       24.00 o
   8   6   8       38.70       25.43       13.90 o
   9   6   8       14.20       15.30       20.50 o
  10   6   8      186.70      118.80       48.50 o
  -9   7   8      365.10      382.81       55.20 o
  -8   7   8     1199.40      813.55      103.20 o
  -7   7   8       31.30       51.45       17.30 o
  -6   7   8       65.00       78.25       14.00 o
  -5   7   8       14.60       33.59       12.20 o
  -4   7   8      756.90      717.76       25.50 o
  -3   7   8      364.30      366.61       18.20 o
  -2   7   8      188.60      176.18       12.20 o
  -1   7   8      193.20      206.04       13.50 o
   0   7   8      652.60      688.92       25.90 o
   1   7   8      145.70      144.83       12.40 o
   2   7   8      677.20      718.62       22.40 o
   3   7   8      105.00      148.53       11.60 o
   4   7   8      111.60      135.40       11.40 o
   5   7   8       28.60       28.55        9.70 o
   6   7   8        4.00        0.00       10.70 o
   7   7   8       59.00       47.88       13.60 o
   8   7   8      637.90      692.63       29.80 o
   9   7   8       84.70      125.47       26.80 o
  -8   8   8      268.90      198.10       47.40 o
  -7   8   8      137.40      190.93       22.70 o
  -6   8   8       65.70       69.10       15.50 o
  -5   8   8      334.70      331.29       20.90 o
  -4   8   8      863.10      785.07       31.70 o
  -3   8   8      995.50      932.37       30.50 o
  -2   8   8       21.80       13.26        9.20 o
  -1   8   8       94.30       91.42       10.20 o
   0   8   8      294.00      269.10       16.30 o
   1   8   8      943.80      975.73       26.30 o
   2   8   8     1065.20     1013.66       33.50 o
   3   8   8      980.30      868.50       35.80 o
   4   8   8      884.00      714.66       32.90 o
   5   8   8        2.80       13.94        9.10 o
   6   8   8      388.80      403.46       18.50 o
   7   8   8      114.50      130.41       19.10 o
   8   8   8      134.20      177.36       22.40 o
  -7   9   8       -4.80        3.06       35.10 o
  -6   9   8       99.80      153.40       20.50 o
  -5   9   8       64.10       79.93       16.30 o
  -4   9   8      781.30      798.02       32.40 o
  -3   9   8      822.40      783.70       29.70 o
  -2   9   8     1338.60     1329.72       40.30 o
  -1   9   8      274.70      369.08       13.60 o
   0   9   8      110.30      117.07       13.30 o
   1   9   8      366.00      336.96       15.30 o
   2   9   8      397.50      331.88       17.70 o
   3   9   8     1634.40     1595.49       40.90 o
   4   9   8     1140.70     1075.48       32.90 o
   5   9   8       25.60        0.34       12.60 o
   6   9   8       -4.70        1.13       25.70 o
   7   9   8      181.60      182.26       46.00 o
  -6  10   8       77.70      123.34       38.80 o
  -5  10   8      312.70      315.94       25.00 o
  -4  10   8      400.30      422.62       26.00 o
  -3  10   8        4.40        7.42       12.60 o
  -2  10   8      211.20      217.88       15.00 o
  -1  10   8       58.20       89.35       11.60 o
   0  10   8      196.30      198.02       17.40 o
   1  10   8       90.40       91.56       10.50 o
   2  10   8      349.70      320.33       49.60 o
   3  10   8      -24.90        2.17       32.00 o
   4  10   8       26.60       45.41       30.60 o
   5  10   8       75.60       39.74       42.00 o
   6  10   8      187.90      222.81       54.40 o
  -3  11   8      290.70      222.85       54.30 o
  -2  11   8       23.50       54.43       45.10 o
  -1  11   8      805.50      679.52       68.00 o
   0  11   8      521.70      592.57       64.90 o
   1  11   8      414.20      378.89       39.00 o
   2  11   8      477.30      452.64       40.30 o
   3  11   8      273.20      326.64       31.80 o
   4  11   8        3.00        2.84       25.40 o
  -1  -9   9      255.70      250.05       42.00 o
   0  -9   9       58.40       25.69       34.10 o
   1  -9   9       -5.20        0.41       34.40 o
  -4  -8   9      218.30      209.87       38.10 o
  -3  -8   9       20.50       82.02       26.80 o
  -2  -8   9      -15.10       10.14       16.00 o
  -1  -8   9      259.20      278.51       25.00 o
   0  -8   9      443.30      448.64       27.70 o
   1  -8   9       -1.20        1.10       15.70 o
   2  -8   9       18.00        1.53       25.60 o
   3  -8   9      949.30      951.16       77.40 o
   4  -8   9       36.60        0.07       41.10 o
  -6  -7   9        9.30       15.46       29.60 o
  -5  -7   9      168.90      117.74       38.50 o
  -4  -7   9       -6.50        3.04       23.70 o
  -3  -7   9       12.70        1.10       14.00 o
  -2  -7   9        2.40       19.01       14.30 o
  -1  -7   9       53.20       78.98       12.70 o
   0  -7   9      508.00      526.26       26.00 o
   1  -7   9      144.70      128.48       16.50 o
   2  -7   9      289.60      315.84       19.90 o
   3  -7   9      179.30      296.82       26.00 o
   4  -7   9     1157.00     1142.20       56.70 o
   5  -7   9      -56.90        2.48       38.50 o
   6  -7   9       81.00      122.16       56.40 o
  -7  -6   9        0.00       61.97        0.01 o
  -6  -6   9       21.00       27.08       23.80 o
  -5  -6   9       49.70       62.01       24.30 o
  -4  -6   9      483.70      510.12       25.40 o
  -3  -6   9     1113.00     1040.68       39.00 o
  -2  -6   9      269.50      317.56       19.80 o
  -1  -6   9       47.20       38.34       13.20 o
   0  -6   9      191.80      162.29       17.50 o
   1  -6   9      584.70      664.26       28.20 o
   2  -6   9      893.70      851.95       28.30 o
   3  -6   9       67.10       46.65        9.30 o
   4  -6   9      384.50      373.96       36.70 o
   5  -6   9       37.40       27.83       29.30 o
   6  -6   9       16.90        5.29       47.40 o
   7  -6   9      -19.30        1.38       34.30 o
  -8  -5   9       11.30       92.40       23.00 o
  -7  -5   9       25.10       67.95       20.00 o
  -6  -5   9       10.80       25.28       14.80 o
  -5  -5   9      -19.00        5.58       18.10 o
  -4  -5   9      915.30     1079.59       33.50 o
  -3  -5   9      536.20      555.96       25.60 o
  -2  -5   9       12.50       48.64       10.90 o
  -1  -5   9       83.70       97.60       11.40 o
   0  -5   9      164.20      111.17       16.50 o
   1  -5   9      395.90      452.08       24.30 o
   2  -5   9        9.90        9.57        7.10 o
   3  -5   9      670.00      594.88       19.50 o
   4  -5   9      203.10      242.80       18.80 o
   5  -5   9       21.80        5.10       14.60 o
   6  -5   9       -2.90        9.20       37.00 o
   7  -5   9      306.20      294.84       57.60 o
   8  -5   9       21.00        0.00       52.50 o
  -8  -4   9       32.30       64.40       20.30 o
  -7  -4   9      434.10      503.37       61.90 o
  -6  -4   9       12.00        4.95       16.10 o
  -5  -4   9       26.20       57.04       18.50 o
  -4  -4   9      271.20      316.48       16.40 o
  -3  -4   9      188.40      183.10       15.70 o
  -2  -4   9     1019.10      987.85       28.70 o
  -1  -4   9      167.70      191.25       13.70 o
   0  -4   9     1945.50     1802.76       51.00 o
   1  -4   9      522.20      598.01       20.10 o
   2  -4   9       21.70       12.93       11.80 o
   3  -4   9        4.40       15.22       10.30 o
   4  -4   9     1031.70     1029.26       41.10 o
   5  -4   9       21.10       10.63       12.70 o
   6  -4   9      534.10      325.75       52.40 o
   7  -4   9      115.10      213.47       52.00 o
   8  -4   9       88.90        5.59       62.30 o
  -9  -3   9       34.20        3.51       41.60 o
  -8  -3   9        7.60       39.40       16.60 o
  -7  -3   9       99.90      121.46       24.50 o
  -6  -3   9     1276.00     1324.03       62.90 o
  -5  -3   9     1489.20     1433.37       64.10 o
  -4  -3   9     1358.70     1381.82       41.60 o
  -3  -3   9        9.80       21.30        9.30 o
  -2  -3   9      482.60      525.67       23.20 o
  -1  -3   9        7.90       29.02       10.50 o
   0  -3   9      640.60      673.66       28.90 o
   1  -3   9     3765.20     3519.16      143.60 o
   2  -3   9        2.90        1.55       10.40 o
   3  -3   9       81.60       68.41       13.00 o
   4  -3   9       45.40       47.25       13.60 o
   5  -3   9       42.30       68.14       10.60 o
   6  -3   9       77.80       99.71       15.20 o
   7  -3   9      448.90      382.92       47.60 o
   8  -3   9      811.00      774.03       78.60 o
   9  -3   9       93.20       54.85       61.00 o
  -9  -2   9      118.90      194.24       31.80 o
  -8  -2   9        0.60        2.77       29.28 o
  -7  -2   9      117.40      107.01       34.80 o
  -6  -2   9      292.20      308.19       29.60 o
  -5  -2   9     1040.20      985.37       33.00 o
  -4  -2   9     2470.70     2483.50       70.70 o
  -3  -2   9        0.80       14.72       12.70 o
  -2  -2   9       22.30       28.28       10.60 o
  -1  -2   9        8.30       13.61       14.10 o
   0  -2   9       63.60       64.64       14.20 o
   1  -2   9     1137.60      973.72       49.40 o
   2  -2   9      729.70      723.97       35.20 o
   3  -2   9      434.20      408.92       31.90 o
   4  -2   9        8.10       32.26       17.80 o
   5  -2   9       51.60       50.45       10.70 o
   6  -2   9      520.80      539.49       35.50 o
   7  -2   9      -19.50        1.58       24.50 o
   8  -2   9      638.00      767.22       60.90 o
   9  -2   9      199.00      175.76       60.30 o
 -10  -1   9       36.60       47.77       49.20 o
  -9  -1   9      -32.20       79.85       34.90 o
  -8  -1   9      951.80     1051.56      131.10 o
  -7  -1   9       17.40       49.40       28.90 o
  -6  -1   9      146.00      151.79       21.60 o
  -5  -1   9      952.00     1020.10       28.90 o
  -4  -1   9       26.80       49.01        7.40 o
  -3  -1   9      708.50      794.20       27.60 o
  -2  -1   9     1750.60     1887.44       60.70 o
  -1  -1   9     1107.90     1045.51       44.00 o
   0  -1   9     3157.60     3128.21      113.40 o
   1  -1   9      218.40      295.02       22.10 o
   2  -1   9      455.40      500.65       15.80 o
   3  -1   9       26.60       34.78       10.80 o
   4  -1   9        9.70        4.96       14.00 o
   5  -1   9     4653.50     4390.30      129.30 o
   6  -1   9      614.00      666.63       41.60 o
   7  -1   9       83.30       82.59        9.60 o
   8  -1   9      -13.00       34.49       27.40 o
   9  -1   9      108.10      145.11       50.30 o
  10  -1   9      171.40      230.12       67.70 o
 -10   0   9       23.10        4.30       32.60 o
  -9   0   9       34.90        0.03       45.30 o
  -8   0   9      401.00      414.62       55.20 o
  -7   0   9     1590.40     1458.33       87.60 o
  -6   0   9     1347.50     1302.25       58.60 o
  -5   0   9       38.90       55.73       18.10 o
  -4   0   9        4.80        0.37        5.80 o
  -3   0   9     2581.20     2513.48       80.60 o
  -2   0   9     1102.80     1102.66       41.80 o
  -1   0   9       -3.50        1.31        9.90 o
   0   0   9     2417.90     2462.50       73.80 o
   1   0   9     2428.20     2453.02       73.40 o
   2   0   9      442.20      510.01       19.20 o
   3   0   9     1362.10     1380.46       57.60 o
   4   0   9      472.20      413.03       25.20 o
   5   0   9       35.00       82.32       16.20 o
   6   0   9     1344.20     1242.78       58.40 o
   7   0   9      819.20      968.68       69.70 o
   8   0   9        3.80       37.65       37.20 o
   9   0   9       -2.00       50.75       26.80 o
  10   0   9       -9.20        0.12       37.60 o
 -10   1   9      482.10      431.94       49.60 o
  -9   1   9       21.50        6.78       41.00 o
  -8   1   9       19.10       31.28       31.00 o
  -7   1   9       86.00       82.54       33.10 o
  -6   1   9      594.20      660.70       35.70 o
  -5   1   9      235.80      259.21        7.50 o
  -4   1   9     1039.80      973.71       41.40 o
  -3   1   9     1060.70      982.44       43.10 o
  -2   1   9     4737.60     4597.64      131.10 o
  -1   1   9       61.30       51.52       14.50 o
   0   1   9     2348.60     2291.86       81.10 o
   1   1   9     4700.30     4491.85      112.40 o
   2   1   9      443.40      464.34       16.70 o
   3   1   9      731.00      695.76       35.10 o
   4   1   9       61.80       39.57       16.50 o
   5   1   9      477.30      469.88       35.90 o
   6   1   9       27.60        1.58       20.90 o
   7   1   9      -54.50       19.04       22.50 o
   8   1   9       33.10       54.08       34.80 o
   9   1   9       -7.40       27.99       39.10 o
  10   1   9       13.60       57.95       34.70 o
 -10   2   9      422.30      321.02       61.80 o
  -9   2   9      301.10      247.25       62.10 o
  -8   2   9       26.60        0.19       35.80 o
  -7   2   9      981.30     1045.81       71.20 o
  -6   2   9       36.80       60.80       20.00 o
  -5   2   9     1112.50     1142.60       36.30 o
  -4   2   9      228.20      272.98       21.00 o
  -3   2   9     1964.30     1943.74       65.00 o
  -2   2   9      490.40      554.65       29.70 o
  -1   2   9      116.20      103.46       15.60 o
   0   2   9       -6.30        3.96        7.60 o
   1   2   9      207.90      192.82       12.70 o
   2   2   9      143.90      135.11       11.40 o
   3   2   9     1088.40     1041.92       43.90 o
   4   2   9       99.30       92.44       19.40 o
   5   2   9     1550.40     1531.79       69.50 o
   6   2   9       16.00        3.20       19.20 o
   7   2   9      136.40      181.79       24.00 o
   8   2   9       15.40       19.98       24.90 o
   9   2   9       97.10      167.74       50.20 o
  10   2   9      174.80      113.18       60.10 o
 -10   3   9      117.90      223.57       46.60 o
  -9   3   9      218.50      246.62       53.20 o
  -8   3   9      747.50      741.92       69.20 o
  -7   3   9      264.80      262.92       41.30 o
  -6   3   9      220.50      259.52       22.70 o
  -5   3   9       74.10       83.42        9.30 o
  -4   3   9     5945.70     5914.25      170.20 o
  -3   3   9       48.60       46.67       14.80 o
  -2   3   9     1867.30     1905.12       60.10 o
  -1   3   9     8524.70     7795.69      200.40 o
   0   3   9      239.60      216.60       15.00 o
   1   3   9       87.50       96.02        9.90 o
   2   3   9      861.80      838.79       29.40 o
   3   3   9     1143.30     1189.19       43.70 o
   4   3   9     5829.50     5210.43      190.50 o
   5   3   9     2635.50     2480.98       96.80 o
   6   3   9       31.90       39.34       21.00 o
   7   3   9       32.20       37.03       14.10 o
   8   3   9      181.60      171.80       16.80 o
   9   3   9      324.90      366.17       46.00 o
  10   3   9       67.10       24.71       41.40 o
  -9   4   9       27.50       31.96       49.20 o
  -8   4   9      565.20      447.99       49.70 o
  -7   4   9      175.10      215.03       36.00 o
  -6   4   9       83.00      102.47       10.60 o
  -5   4   9     1976.50     1950.43       60.40 o
  -4   4   9      565.80      552.55       24.70 o
  -3   4   9     3098.70     3036.05       80.50 o
  -2   4   9     2801.30     2764.88       65.80 o
  -1   4   9       40.50       47.12        8.30 o
   0   4   9      809.60      820.20       28.30 o
   1   4   9     1484.20     1389.66       40.50 o
   2   4   9       60.10       60.76       10.70 o
   3   4   9       26.00        2.95       12.60 o
   4   4   9      100.40       90.36       15.10 o
   5   4   9     1099.10     1015.66       48.00 o
   6   4   9      157.60      197.16       14.90 o
   7   4   9       87.90       86.62       16.90 o
   8   4   9      144.00      162.54       18.50 o
   9   4   9       56.60        3.82       47.00 o
  10   4   9       -6.40       11.68       33.30 o
  -9   5   9        7.90        0.36       38.60 o
  -8   5   9      870.90      830.73       74.00 o
  -7   5   9       49.00       36.18       27.10 o
  -6   5   9     1089.60     1182.04       37.40 o
  -5   5   9        1.40       11.30        8.60 o
  -4   5   9     2469.70     2397.17       55.40 o
  -3   5   9      686.00      674.29       26.90 o
  -2   5   9       13.70       24.32        8.90 o
  -1   5   9     1549.10     1481.21       44.70 o
   0   5   9      644.50      734.37       23.90 o
   1   5   9     1895.00     1950.99       59.40 o
   2   5   9     1276.50     1219.62       30.70 o
   3   5   9     3782.70     3588.73      115.20 o
   4   5   9      588.80      555.54       25.40 o
   5   5   9      243.10      241.47       17.40 o
   6   5   9      320.30      321.35       21.00 o
   7   5   9      167.40      172.89       15.70 o
   8   5   9     1767.10     1754.55       56.40 o
   9   5   9      502.70      466.58       53.60 o
  10   5   9       31.60        2.53       47.00 o
  -9   6   9      324.90      303.48       50.50 o
  -8   6   9       56.20       80.83       49.40 o
  -7   6   9      109.50      131.84       37.50 o
  -6   6   9      774.30      850.44       31.50 o
  -5   6   9       10.70       22.46        9.70 o
  -4   6   9     2199.60     2027.69       52.60 o
  -3   6   9     1493.70     1236.50       38.50 o
  -2   6   9       41.30       36.62       12.60 o
  -1   6   9        5.30       14.21        8.80 o
   0   6   9     1532.00     1537.08       43.30 o
   1   6   9      628.50      621.59       24.70 o
   2   6   9      953.10      952.32       38.60 o
   3   6   9      672.20      601.72       32.10 o
   4   6   9      302.60      249.66       18.20 o
   5   6   9        8.20        0.37       11.40 o
   6   6   9       62.40       90.74       12.30 o
   7   6   9      265.70      275.70       18.10 o
   8   6   9      411.00      491.63       27.00 o
   9   6   9      102.30       73.49       42.80 o
  -8   7   9       34.50       13.60       47.50 o
  -7   7   9      447.40      423.46       53.10 o
  -6   7   9       27.10       24.29       16.10 o
  -5   7   9       28.30       73.49       10.60 o
  -4   7   9      788.80      889.82       29.50 o
  -3   7   9      751.40      769.74       26.30 o
  -2   7   9      961.80     1011.00       37.10 o
  -1   7   9      310.70      346.15       17.60 o
   0   7   9       50.20       86.49       11.30 o
   1   7   9      184.10      163.50       14.90 o
   2   7   9      647.10      637.98       27.90 o
   3   7   9      446.70      441.84       21.40 o
   4   7   9      208.70      221.73       16.60 o
   5   7   9       32.10       28.25       12.30 o
   6   7   9       27.70       28.52       13.00 o
   7   7   9     1079.00     1018.52       33.40 o
   8   7   9        5.50       14.83       20.90 o
   9   7   9       43.60       29.17       38.80 o
  -8   8   9       75.30       91.37       47.90 o
  -7   8   9      258.30      290.05       52.70 o
  -6   8   9      373.80      423.56       35.40 o
  -5   8   9      650.40      617.27       29.20 o
  -4   8   9      204.10      160.60       18.40 o
  -3   8   9      183.10      171.81       14.60 o
  -2   8   9      -12.30        0.05       10.80 o
  -1   8   9      562.10      608.53       22.10 o
   0   8   9     1269.80     1252.17       43.10 o
   1   8   9     1649.20     1472.68       72.40 o
   2   8   9      139.50      111.97       12.80 o
   3   8   9       56.30       66.18       12.50 o
   4   8   9      240.80      235.92       16.40 o
   5   8   9      529.60      533.62       23.30 o
   6   8   9      541.30      574.45       27.70 o
   7   8   9      368.30      418.89       27.50 o
  -7   9   9      170.30      221.19       55.50 o
  -6   9   9      461.40      556.07       35.70 o
  -5   9   9       27.90       20.65       17.80 o
  -4   9   9       75.40       95.83       16.20 o
  -3   9   9       46.20       68.50       14.90 o
  -2   9   9        7.40       10.45       11.20 o
  -1   9   9      960.60      910.54       28.30 o
   0   9   9      715.40      632.42       30.60 o
   1   9   9      975.40      892.34       34.10 o
   2   9   9      466.20      436.99       20.90 o
   3   9   9      302.90      332.51       17.60 o
   4   9   9       11.60       11.41       13.10 o
   5   9   9        0.40       27.62       23.40 o
   6   9   9      405.70      431.27       49.90 o
   7   9   9      -25.70       25.86       38.30 o
  -5  10   9       80.40       96.00       32.20 o
  -4  10   9       10.80       10.46       15.70 o
  -3  10   9      252.90      332.62       19.40 o
  -2  10   9       53.90       45.71       13.50 o
  -1  10   9       -0.10       20.58        6.32 o
   0  10   9      235.10      266.97       20.00 o
   1  10   9       48.90       32.58       27.40 o
   2  10   9      304.60      259.21       40.60 o
   3  10   9       81.90       45.01       40.70 o
   4  10   9      244.30      242.30       52.20 o
   5  10   9      304.90      202.58       38.60 o
  -2  11   9      300.60      218.81       73.00 o
  -1  11   9      405.10      429.78       56.00 o
   0  11   9      186.10      134.02       44.30 o
   1  11   9      166.30       64.52      234.60 o
   2  11   9       17.10       36.26       25.30 o
   3  11   9       56.00      155.16       45.60 o
  -2  -8  10       28.50       12.25       39.90 o
  -1  -8  10       68.90       55.23       29.80 o
   0  -8  10       35.50       46.53       32.60 o
   1  -8  10       29.20       42.84       28.60 o
   2  -8  10      837.80      840.00       67.60 o
  -4  -7  10      220.90      237.43       47.10 o
  -3  -7  10       31.70       99.55       24.80 o
  -2  -7  10       34.30       42.15       22.00 o
  -1  -7  10       29.70       74.71       20.30 o
   0  -7  10      256.80      265.11       31.20 o
   1  -7  10      199.90      191.36       21.70 o
   2  -7  10       65.30       69.58       23.60 o
   3  -7  10       46.50       37.25       26.00 o
   4  -7  10       12.40        5.37       41.30 o
  -6  -6  10       58.70        1.29       39.90 o
  -5  -6  10      182.70      174.34       43.20 o
  -4  -6  10        1.50       16.79       27.30 o
  -3  -6  10       55.00       53.15       20.80 o
  -2  -6  10      -30.60        3.56       17.00 o
  -1  -6  10       17.30       26.63       18.70 o
   0  -6  10      471.40      498.28       24.90 o
   1  -6  10     1017.70      982.28       48.00 o
   2  -6  10       -5.20        2.14       11.10 o
   3  -6  10       50.70       89.15       21.40 o
   4  -6  10       16.10       27.39       19.90 o
   5  -6  10       24.00       25.61       42.20 o
   6  -6  10      717.60      597.45       71.90 o
  -7  -5  10       13.80       33.25       14.40 o
  -6  -5  10      104.10      105.24       26.00 o
  -5  -5  10     1015.60      996.59       61.50 o
  -4  -5  10      269.70      307.44       34.10 o
  -3  -5  10      924.60      937.65       36.50 o
  -2  -5  10      -18.60        3.58       11.70 o
  -1  -5  10      102.30      111.27       16.00 o
   0  -5  10       68.70       75.08       14.90 o
   1  -5  10     1806.40     1675.61       49.40 o
   2  -5  10       13.50       19.40        8.50 o
   3  -5  10      355.80      372.28       23.30 o
   4  -5  10       43.50       39.28       19.20 o
   5  -5  10      221.10      171.09       46.40 o
   6  -5  10       65.20       57.25       50.00 o
   7  -5  10      212.80      121.76       65.50 o
  -8  -4  10       -4.10        0.29       17.00 o
  -7  -4  10      -61.70       25.23       29.10 o
  -6  -4  10      364.30      329.12       34.30 o
  -5  -4  10      165.80      186.82       25.90 o
  -4  -4  10        2.90        3.35       11.60 o
  -3  -4  10      193.00      234.86       16.30 o
  -2  -4  10      124.40      131.72       13.80 o
  -1  -4  10      909.10      929.65       30.40 o
   0  -4  10       78.20       93.99       13.60 o
   1  -4  10     1362.40     1274.51       40.40 o
   2  -4  10        5.10        2.74       12.60 o
   3  -4  10       -7.80        8.34       13.80 o
   4  -4  10       69.50       78.93       16.10 o
   5  -4  10      572.50      583.46       31.70 o
   6  -4  10      -27.70        0.89       47.60 o
   7  -4  10      332.00      461.37       58.50 o
   8  -4  10       41.00       24.09       54.60 o
  -8  -3  10      352.70      535.13      110.40 o
  -7  -3  10      741.10      652.82       49.60 o
  -6  -3  10       34.90       24.79       33.10 o
  -5  -3  10      108.40      102.91       33.90 o
  -4  -3  10       21.30       28.11       11.60 o
  -3  -3  10      518.40      501.65       25.10 o
  -2  -3  10     1552.80     1427.11       55.30 o
  -1  -3  10     1599.50     1639.79       51.00 o
   0  -3  10       -3.40       22.61       13.90 o
   1  -3  10       11.90        0.19       15.30 o
   2  -3  10      275.40      304.69       26.10 o
   3  -3  10       15.50       12.50       10.30 o
   4  -3  10      387.40      389.70       26.50 o
   5  -3  10     1487.10     1299.98       61.30 o
   6  -3  10      337.70      361.80       46.90 o
   7  -3  10      -40.80        6.95       44.70 o
   8  -3  10       55.20      147.79       55.70 o
  -9  -2  10       31.50      252.55       23.60 o
  -8  -2  10      240.90      315.92       63.10 o
  -7  -2  10      154.70      189.03       32.60 o
  -6  -2  10      658.30      528.92       55.30 o
  -5  -2  10      102.60      132.15       10.10 o
  -4  -2  10        4.80       12.13       10.40 o
  -3  -2  10       43.80       61.20       10.20 o
  -2  -2  10      240.00      225.21       17.80 o
  -1  -2  10       51.20       51.52       18.50 o
   0  -2  10      366.60      413.16       26.30 o
   1  -2  10      178.60      187.66       23.90 o
   2  -2  10      524.40      520.04       32.70 o
   3  -2  10      473.50      485.19       34.00 o
   4  -2  10      189.10      243.57       27.30 o
   5  -2  10      429.70      402.27       26.10 o
   6  -2  10       16.30       16.54       12.70 o
   7  -2  10      231.70      187.06       47.90 o
   8  -2  10       38.70       80.81       52.70 o
   9  -2  10      302.00      295.41       71.50 o
  -9  -1  10       42.40       14.87       46.30 o
  -8  -1  10       77.80       60.73       38.30 o
  -7  -1  10       86.40       71.15       37.90 o
  -6  -1  10       95.40       73.82       54.90 o
  -5  -1  10      681.90      666.18       23.80 o
  -4  -1  10      334.90      350.52       19.90 o
  -3  -1  10     2447.20     2310.73       70.00 o
  -2  -1  10       47.50       66.07       13.70 o
  -1  -1  10      215.90      301.04       20.70 o
   0  -1  10      670.60      667.43       48.00 o
   1  -1  10       20.50        4.14       17.40 o
   2  -1  10     1079.40     1136.49       30.30 o
   3  -1  10      214.00      194.88       23.70 o
   4  -1  10     1614.30     1584.09       71.30 o
   5  -1  10      598.10      585.01       39.50 o
   6  -1  10      122.60      166.24       38.30 o
   7  -1  10      439.40      440.92       61.60 o
   8  -1  10      659.50      635.09       70.80 o
   9  -1  10      631.30      579.81       62.40 o
  -9   0  10      466.60      468.66       68.00 o
  -8   0  10      356.10      280.68       55.00 o
  -7   0  10      512.20      441.63       55.10 o
  -6   0  10       47.40      120.14       31.50 o
  -5   0  10       34.60       75.00        6.50 o
  -4   0  10       35.30       29.66       10.50 o
  -3   0  10     4687.00     4539.55      133.20 o
  -2   0  10       76.80      112.08       16.20 o
  -1   0  10       40.40       26.48       13.80 o
   0   0  10      270.20      259.31       22.10 o
   1   0  10     1891.20     1871.93       53.10 o
   2   0  10     2376.40     2237.27       63.00 o
   3   0  10      300.00      237.16       25.20 o
   4   0  10     1019.30     1076.87       47.90 o
   5   0  10      181.50      155.87       27.20 o
   6   0  10       54.40       55.93       27.90 o
   7   0  10      168.10      211.08       39.10 o
   8   0  10       57.10        7.48       30.20 o
   9   0  10      -17.30        0.25       46.70 o
  -9   1  10      364.40      354.92       68.10 o
  -8   1  10      164.00      176.28       46.30 o
  -7   1  10      382.00      374.92       41.10 o
  -6   1  10       12.20       96.69       27.30 o
  -5   1  10        7.80        5.67        5.50 o
  -4   1  10     3468.20     3623.87      121.30 o
  -3   1  10     3901.70     3817.45      112.40 o
  -2   1  10        7.60       12.19       14.20 o
  -1   1  10      986.60      927.91       38.60 o
   0   1  10      331.40      338.29       25.00 o
   1   1  10     1610.50     1583.57       47.10 o
   2   1  10       61.70       66.81       11.10 o
   3   1  10     1082.40     1061.40       45.20 o
   4   1  10      886.90      868.94       44.80 o
   5   1  10     1257.90     1197.10       52.90 o
   6   1  10      -30.00       16.89       22.70 o
   7   1  10      873.40      842.61       72.70 o
   8   1  10       42.10       36.24       28.20 o
   9   1  10      335.70      387.67       69.40 o
  -9   2  10       36.70        0.64       49.00 o
  -8   2  10       42.80       41.05       27.70 o
  -7   2  10       14.90        0.55       32.80 o
  -6   2  10      131.60      148.46       28.90 o
  -5   2  10      479.00      485.91       20.90 o
  -4   2  10      827.90      819.59       39.20 o
  -3   2  10      866.90      868.76       44.90 o
  -2   2  10     2903.30     2807.58       90.80 o
  -1   2  10      348.70      390.78       22.70 o
   0   2  10      426.20      386.42       18.80 o
   1   2  10     3889.10     3775.32       92.80 o
   2   2  10     3361.20     3066.15       97.10 o
   3   2  10     1424.70     1296.90       51.10 o
   4   2  10        7.80        4.82       16.80 o
   5   2  10       20.60       17.49       20.00 o
   6   2  10     2959.50     2872.62      119.70 o
   7   2  10      251.90      308.37       35.60 o
   8   2  10      104.90       53.44       38.30 o
   9   2  10        0.30       43.52       49.84 o
  10   2  10      -66.80        0.09       59.50 o
  -9   3  10       -8.80       21.48       46.00 o
  -8   3  10       81.40       29.57       39.50 o
  -7   3  10      286.30      196.26       44.40 o
  -6   3  10     1110.30     1163.48       74.60 o
  -5   3  10     1433.90     1460.22       42.70 o
  -4   3  10     1986.50     1895.70       72.10 o
  -3   3  10       12.40       13.90       14.60 o
  -2   3  10     2076.40     2076.59       52.40 o
  -1   3  10     4736.00     4174.74      106.00 o
   0   3  10     1337.80     1272.57       39.40 o
   1   3  10     3227.70     3165.95       83.20 o
   2   3  10     2066.60     2140.49       56.90 o
   3   3  10      757.90      709.51       34.50 o
   4   3  10      802.70      793.73       39.30 o
   5   3  10       20.90       36.50       16.30 o
   6   3  10      105.30       76.91       19.40 o
   7   3  10      113.20      133.49       28.50 o
   8   3  10      502.30      512.93       55.50 o
   9   3  10      -11.40       54.69       48.50 o
  -9   4  10      371.70      139.91       66.30 o
  -8   4  10       32.30       54.21       34.70 o
  -7   4  10      -19.60        7.79       20.10 o
  -6   4  10      257.20      267.99       16.90 o
  -5   4  10      261.30      304.08       17.90 o
  -4   4  10     1165.80     1241.82       52.10 o
  -3   4  10      531.60      500.22       24.10 o
  -2   4  10       -3.30       16.86       11.00 o
  -1   4  10       15.30        4.22       11.00 o
   0   4  10     2800.50     2574.86       73.30 o
   1   4  10      562.60      503.41       23.10 o
   2   4  10       86.40      102.29       12.60 o
   3   4  10      374.90      384.11       25.60 o
   4   4  10     1922.40     1946.98       67.90 o
   5   4  10      121.70      144.75       18.40 o
   6   4  10      614.80      559.59       50.30 o
   7   4  10      -16.10       29.21       30.00 o
   8   4  10      874.40      963.76       76.20 o
   9   4  10      121.30      169.44       51.90 o
  -9   5  10      -17.10       19.09       25.80 o
  -8   5  10       52.60       66.75       47.00 o
  -7   5  10      144.40       96.81       41.30 o
  -6   5  10      155.50      162.32       17.70 o
  -5   5  10      186.00      219.22       15.70 o
  -4   5  10      473.30      470.75       20.70 o
  -3   5  10     2212.30     2053.63       74.00 o
  -2   5  10      256.30      303.93       17.30 o
  -1   5  10     1403.80     1426.89       43.50 o
   0   5  10     1079.80      908.57       33.60 o
   1   5  10      167.40      204.48       13.70 o
   2   5  10      174.80      186.21       17.30 o
   3   5  10      565.80      632.40       31.50 o
   4   5  10      119.10       72.86       15.70 o
   5   5  10      711.40      713.30       38.80 o
   6   5  10     1454.40     1174.49       58.70 o
   7   5  10       88.50      135.41       14.30 o
   8   5  10      362.70      315.07       51.10 o
   9   5  10       60.00       54.48       46.10 o
  -8   6  10     1018.40      931.77       82.80 o
  -7   6  10      487.80      431.54       50.00 o
  -6   6  10       16.00       15.12       11.80 o
  -5   6  10      545.30      587.91       26.20 o
  -4   6  10        5.00       13.58       13.40 o
  -3   6  10        1.60       14.41       14.10 o
  -2   6  10      192.60      204.66       18.40 o
  -1   6  10      262.70      270.58       19.10 o
   0   6  10      520.70      560.71       21.80 o
   1   6  10      425.60      408.47       23.80 o
   2   6  10       11.30        3.38        9.30 o
   3   6  10      269.30      290.59       25.80 o
   4   6  10      179.20      209.02       19.20 o
   5   6  10      686.40      689.95       29.90 o
   6   6  10      562.70      637.45       30.50 o
   7   6  10       28.60        0.38       14.40 o
   8   6  10       58.00       77.38       39.50 o
   9   6  10       70.00       39.21       46.50 o
  -8   7  10       85.90      179.62       46.10 o
  -7   7  10      464.20      430.57       64.60 o
  -6   7  10      807.60      838.10       73.30 o
  -5   7  10        5.90       19.95       14.40 o
  -4   7  10       48.40       41.75       13.70 o
  -3   7  10      474.50      487.82       23.20 o
  -2   7  10      251.40      291.79       19.50 o
  -1   7  10      281.40      330.14       19.80 o
   0   7  10      619.00      644.22       29.00 o
   1   7  10       50.40       31.24       13.30 o
   2   7  10     1163.40     1144.16       48.80 o
   3   7  10      256.60      250.15       23.80 o
   4   7  10       99.30       69.20       14.50 o
   5   7  10       66.00      114.11       16.10 o
   6   7  10       76.60       72.25       16.80 o
   7   7  10       31.20       49.90       19.30 o
   8   7  10      -31.10       38.44       32.30 o
  -7   8  10       47.70       93.47       45.70 o
  -6   8  10      -13.40        0.25       38.70 o
  -5   8  10      541.10      528.59       29.30 o
  -4   8  10       65.10       77.70       17.40 o
  -3   8  10     2025.60     1874.82       58.80 o
  -2   8  10      542.50      481.87       22.90 o
  -1   8  10        7.90       10.48       13.20 o
   0   8  10      263.40      281.44       19.10 o
   1   8  10      183.40      177.20       16.50 o
   2   8  10      711.60      673.46       35.60 o
   3   8  10      783.60      673.59       34.90 o
   4   8  10     2378.20     2244.77       66.40 o
   5   8  10       33.60       30.63       13.60 o
   6   8  10      217.90      191.75       22.90 o
   7   8  10      326.40      408.58       29.80 o
  -6   9  10       13.80       23.77       37.70 o
  -5   9  10       88.60      108.32       21.90 o
  -4   9  10      -24.80        8.83       16.40 o
  -3   9  10      891.20      808.05       36.10 o
  -2   9  10     1323.20     1236.78       47.30 o
  -1   9  10        3.00        7.06       11.90 o
   0   9  10      457.50      451.79       26.60 o
   1   9  10      160.00      158.71       17.90 o
   2   9  10       96.20       78.29       19.60 o
   3   9  10      377.40      376.15       41.90 o
   4   9  10      588.30      556.20       32.60 o
   5   9  10      -24.30        0.04       38.40 o
   6   9  10       73.60       28.03       51.40 o
  -3  10  10       16.00        3.08       37.10 o
  -2  10  10      153.10      225.81       34.00 o
  -1  10  10       70.90       87.81       21.60 o
   0  10  10      -13.10       48.75       37.50 o
   3  10  10      117.80      146.48       34.10 o
   4  10  10       44.20       76.39       26.60 o
   0  11  10       44.90       54.41       35.20 o
  -2  -7  11      321.50      383.12       51.80 o
  -1  -7  11      -17.20       11.56       38.90 o
   0  -7  11      141.50      244.80       47.40 o
   1  -7  11       35.60       35.27       42.70 o
   2  -7  11       64.20      127.99       46.70 o
  -4  -6  11      810.80      660.00       74.20 o
  -3  -6  11       50.40      115.95       36.00 o
  -2  -6  11       81.50       78.71       28.70 o
  -1  -6  11      154.30      128.80       27.20 o
   0  -6  11       84.90       89.24       21.70 o
   1  -6  11      -12.00        0.16       18.50 o
   2  -6  11      -13.20        0.55       18.80 o
   3  -6  11      203.60      203.51       32.60 o
   4  -6  11       -5.00        0.86       32.00 o
  -6  -5  11       24.70       67.00       51.50 o
  -5  -5  11      256.90      212.35       49.60 o
  -4  -5  11      343.50      336.94       37.00 o
  -3  -5  11      158.40      148.11       29.00 o
  -2  -5  11      722.60      708.62       32.90 o
  -1  -5  11      439.40      455.31       27.50 o
   0  -5  11       -0.50       26.41       26.73 o
   1  -5  11      -21.40       47.57       19.50 o
   2  -5  11      110.80       83.68       13.60 o
   3  -5  11       56.00       96.38       22.40 o
   4  -5  11       33.20       11.05       20.40 o
   5  -5  11      273.00      239.95       55.10 o
   6  -5  11      -39.60       25.81       45.90 o
  -7  -4  11       -1.00        2.69       65.80 o
  -6  -4  11      177.90      225.59       51.30 o
  -5  -4  11       12.90       18.34       30.00 o
  -4  -4  11      112.40      210.54       27.10 o
  -3  -4  11       26.70       10.99       15.10 o
  -2  -4  11      844.30      768.48       38.40 o
  -1  -4  11       16.60        8.19       19.60 o
   0  -4  11       19.90       50.08       17.50 o
   1  -4  11      294.90      329.28       24.00 o
   2  -4  11      560.00      526.74       30.50 o
   3  -4  11        4.50       14.01       19.70 o
   4  -4  11       12.60        8.75       17.90 o
   5  -4  11      193.00      288.92       43.50 o
   6  -4  11      -21.20       36.26       45.10 o
   7  -4  11       57.80       68.61       40.30 o
  -7  -3  11       78.60       16.99       46.10 o
  -6  -3  11      328.30      353.61       55.00 o
  -5  -3  11      270.00      338.17       38.90 o
  -4  -3  11     1538.00     1423.17      119.30 o
  -3  -3  11      223.60      199.84       23.60 o
  -2  -3  11      166.20      150.68       23.80 o
  -1  -3  11      148.00      214.25       20.50 o
   0  -3  11      -11.10        0.18       16.00 o
   1  -3  11      531.70      500.62       35.90 o
   2  -3  11     1777.90     1570.42       99.50 o
   3  -3  11      191.90      151.96       23.40 o
   4  -3  11        5.00        0.96       17.40 o
   5  -3  11       80.30      106.76       20.90 o
   6  -3  11       19.50       34.57       32.90 o
   7  -3  11      121.70      102.12       47.00 o
  -8  -2  11        2.40       21.67       21.70 o
  -7  -2  11      -14.30       13.29       44.70 o
  -6  -2  11       43.20       20.60       41.90 o
  -5  -2  11       14.60       19.28       31.40 o
  -4  -2  11      539.30      550.11       34.60 o
  -3  -2  11      153.50      169.15       20.20 o
  -2  -2  11      469.40      488.82       27.00 o
  -1  -2  11       19.30       20.11       13.40 o
   0  -2  11      607.30      691.48       40.70 o
   1  -2  11       -3.30        0.15       16.20 o
   2  -2  11     2139.60     2051.48       56.80 o
   3  -2  11      422.00      477.38       44.20 o
   4  -2  11       34.80        2.01       29.70 o
   5  -2  11       56.60       47.08       16.90 o
   6  -2  11      419.20      463.49       54.50 o
   7  -2  11      -22.10        0.31       47.90 o
   8  -2  11      322.80      298.48       66.40 o
  -8  -1  11       -3.60       13.14       54.50 o
  -7  -1  11       70.50      102.60       43.30 o
  -6  -1  11     1397.60     1293.54      117.60 o
  -5  -1  11       36.30       12.64       29.10 o
  -4  -1  11       88.30      110.83       14.00 o
  -3  -1  11      353.60      419.23       20.00 o
  -2  -1  11       -7.40        0.06       14.80 o
  -1  -1  11        9.60        4.32       14.20 o
   0  -1  11      323.40      501.64       33.30 o
   1  -1  11       -4.90        0.05       15.20 o
   2  -1  11      428.30      383.13       20.00 o
   3  -1  11      115.90      140.90       19.80 o
   4  -1  11      164.20      184.86       39.80 o
   5  -1  11      178.10      176.55       28.60 o
   6  -1  11      842.80      663.96       70.70 o
   7  -1  11      465.20      572.07       72.20 o
   8  -1  11       26.70       21.77       47.30 o
  -8   0  11      -22.80       19.44       39.50 o
  -7   0  11       -9.70        3.72       29.20 o
  -6   0  11      903.70      824.43       68.50 o
  -5   0  11       25.00       17.90       30.10 o
  -4   0  11      118.20      112.41       14.80 o
  -3   0  11       35.60        4.70       17.80 o
  -2   0  11      778.70      808.72       40.30 o
  -1   0  11       40.10       52.25       21.10 o
   0   0  11     1391.30     1314.02       67.80 o
   1   0  11     2519.40     2204.87       68.70 o
   2   0  11        5.10        4.82        8.90 o
   3   0  11      257.70      214.88       29.00 o
   4   0  11       19.30       70.24       19.30 o
   5   0  11      -21.30        1.07       30.90 o
   6   0  11     1401.60     1202.15      102.20 o
   7   0  11       34.50        1.15       41.90 o
   8   0  11       35.40       12.18       48.70 o
  -8   1  11      -87.50        7.14       42.60 o
  -7   1  11      354.20      355.90       46.60 o
  -6   1  11      881.90      728.04       68.10 o
  -5   1  11      860.30      833.84       35.30 o
  -4   1  11     1074.00     1206.58       53.40 o
  -3   1  11      -12.90        9.61       17.80 o
  -2   1  11      581.00      617.93       40.00 o
  -1   1  11      241.10      223.25       22.20 o
   0   1  11      386.80      397.63       21.30 o
   1   1  11      645.40      610.49       26.30 o
   2   1  11        4.10        2.34       10.00 o
   3   1  11       -6.10        4.31       11.40 o
   4   1  11      -14.80       20.76       15.60 o
   5   1  11      -42.60       33.90       21.10 o
   6   1  11      637.70      618.31       57.80 o
   7   1  11       32.90       18.54       39.20 o
   8   1  11      243.40      176.11       58.30 o
   9   1  11      -69.50        3.82       50.20 o
  -8   2  11      484.80      374.56       55.20 o
  -7   2  11       25.00       26.08       41.00 o
  -6   2  11       27.70       20.33       28.60 o
  -5   2  11       57.60       41.77        9.70 o
  -4   2  11      300.50      383.37       37.10 o
  -3   2  11      125.80      108.75       19.40 o
  -2   2  11     1536.50     1519.26       62.60 o
  -1   2  11      162.40      145.46       15.80 o
   0   2  11     1175.30     1218.22       40.80 o
   1   2  11       28.90       20.68       12.50 o
   2   2  11        2.70        8.59        9.70 o
   3   2  11      987.60      956.12       45.70 o
   4   2  11      619.70      659.16       38.80 o
   5   2  11     2121.10     2288.55       88.90 o
   6   2  11       31.60       29.85       26.20 o
   7   2  11       54.90       59.48       28.90 o
   8   2  11      -12.10        7.93       44.10 o
   9   2  11       76.50       71.01       44.00 o
  -8   3  11      188.90      251.98       47.00 o
  -7   3  11      294.70      323.09       40.40 o
  -6   3  11      -10.10        9.27       20.90 o
  -5   3  11      106.20       81.74       13.60 o
  -4   3  11       46.00      126.15       23.30 o
  -3   3  11      629.20      611.20       40.30 o
  -2   3  11     8929.60     8645.38      252.00 o
  -1   3  11      188.40      181.24       17.20 o
   0   3  11      424.70      469.02       20.30 o
   1   3  11      169.50      172.47       16.50 o
   2   3  11      146.70      130.09       15.50 o
   3   3  11     1356.90     1354.29       57.10 o
   4   3  11      279.20      305.36       28.50 o
   5   3  11      227.90      263.40       27.90 o
   6   3  11       69.00      102.61       38.00 o
   7   3  11       94.80       93.28       43.70 o
   8   3  11       51.70      148.21       39.40 o
   9   3  11      100.80       92.45       61.10 o
  -8   4  11      406.30      470.94       66.50 o
  -7   4  11      955.20      825.05       77.00 o
  -6   4  11      106.00      204.11       44.30 o
  -5   4  11       76.00       82.99       13.70 o
  -4   4  11        4.80       22.52       11.60 o
  -3   4  11       14.80       24.25       12.30 o
  -2   4  11      530.80      555.70       26.40 o
  -1   4  11        3.60        2.45       10.10 o
   0   4  11      514.40      504.55       25.00 o
   1   4  11        8.70        3.78       10.60 o
   2   4  11      674.70      657.96       28.30 o
   3   4  11      571.30      600.65       41.70 o
   4   4  11      365.90      321.47       29.00 o
   5   4  11      -13.50        3.40       16.60 o
   6   4  11      537.20      519.74       51.80 o
   7   4  11        9.70       24.41       33.80 o
   8   4  11      153.10      178.24       37.80 o
   9   4  11       91.40      102.63       41.60 o
  -8   5  11       52.50       10.87       48.80 o
  -7   5  11      -46.00        3.43       28.80 o
  -6   5  11       42.00       51.76       28.50 o
  -5   5  11       28.40       22.73       13.60 o
  -4   5  11     1036.90      949.39       35.80 o
  -3   5  11      246.80      237.23       20.00 o
  -2   5  11      447.70      419.53       26.30 o
  -1   5  11      233.00      211.88       20.70 o
   0   5  11      747.40      776.06       33.00 o
   1   5  11      -10.10        0.37       13.00 o
   2   5  11     2303.60     2055.67       61.80 o
   3   5  11      753.60      717.70       41.80 o
   4   5  11        1.80       12.22       19.00 o
   5   5  11      189.40      220.05       24.20 o
   6   5  11      -50.90       14.93       25.50 o
   7   5  11      485.70      503.05       59.40 o
   8   5  11      649.30      660.15       68.20 o
  -7   6  11       -0.50        7.37       45.11 o
  -6   6  11      -13.50       10.36       38.20 o
  -5   6  11       47.10       51.96       15.10 o
  -4   6  11     1852.00     1710.59       63.00 o
  -3   6  11     1358.80     1365.62       52.00 o
  -2   6  11        8.20       14.48       11.90 o
  -1   6  11      211.00      226.98       19.90 o
   0   6  11      371.70      385.31       22.40 o
   1   6  11      609.50      571.83       30.90 o
   2   6  11     1098.40     1074.77       35.30 o
   3   6  11     1187.40     1058.85       51.60 o
   4   6  11      256.30      292.90       23.60 o
   5   6  11       -2.50        0.79       19.40 o
   6   6  11      173.70      250.09       25.80 o
   7   6  11        3.30       20.10       30.90 o
   8   6  11       -2.70        5.83       36.60 o
  -7   7  11      287.10      209.86       66.70 o
  -6   7  11      -50.50       10.62       26.40 o
  -5   7  11       35.00       24.11       20.30 o
  -4   7  11       23.80       21.95       15.60 o
  -3   7  11      841.70      796.31       28.80 o
  -2   7  11        6.60        2.28       16.80 o
  -1   7  11       13.00       20.05       13.70 o
   0   7  11       21.30        1.34       14.40 o
   1   7  11      195.10      230.64       20.10 o
   2   7  11      137.90      150.79       20.90 o
   3   7  11        9.50        1.12       18.60 o
   4   7  11      125.40      208.03       24.00 o
   5   7  11      110.20      126.00       24.40 o
   6   7  11       82.20      101.02       26.20 o
   7   7  11      137.10      163.02       40.30 o
  -6   8  11      443.30      354.06       54.40 o
  -5   8  11        2.00        3.42       23.10 o
  -4   8  11      360.70      407.32       27.10 o
  -3   8  11       19.50        3.59       16.10 o
  -2   8  11      251.10      250.58       34.80 o
  -1   8  11       74.60       90.09       17.30 o
   0   8  11      210.20      193.34       21.40 o
   1   8  11     3494.80     3041.06       96.00 o
   2   8  11      420.10      421.48       31.00 o
   3   8  11      349.00      331.72       26.10 o
   4   8  11       58.80       80.26       35.60 o
   5   8  11      109.70      103.29       29.10 o
   6   8  11      702.70      708.56       40.20 o
  -5   9  11      168.30       81.34       47.80 o
  -4   9  11      482.80      544.09       34.70 o
  -3   9  11       20.20       21.12       18.60 o
  -2   9  11        6.30       27.68       17.80 o
  -1   9  11      318.50      394.18       28.40 o
   0   9  11      -20.40       22.24       16.10 o
   1   9  11      198.70      190.28       31.10 o
   2   9  11       43.00       12.34       22.00 o
   3   9  11       24.50        1.55       21.60 o
   5   9  11      -13.70        2.27       30.90 o
  -1  10  11       -5.40        4.66       31.80 o
   0  10  11      -11.00        3.81       33.20 o
  -2  -6  12      704.10      706.23       70.50 o
  -1  -6  12      -26.60       11.61       32.50 o
   0  -6  12     1180.10      658.06      209.00 o
   1  -6  12      308.60        4.66      171.60 o
   2  -6  12       68.00       87.52       46.10 o
  -4  -5  12      -10.50        0.55       45.30 o
  -3  -5  12      -26.50       12.85       41.90 o
  -2  -5  12       70.20       77.89       37.30 o
  -1  -5  12        8.80       20.15       23.30 o
   0  -5  12       45.90       38.05       21.80 o
   1  -5  12      271.10      248.00       47.70 o
   2  -5  12      282.70      331.23       36.90 o
   3  -5  12      -12.00        2.14       47.00 o
   4  -5  12       33.40       12.03       46.70 o
  -5  -4  12      249.40      181.42       52.60 o
  -4  -4  12      -80.30       59.34       52.80 o
  -3  -4  12       98.50      105.66       40.10 o
  -2  -4  12       48.30       92.69       20.60 o
  -1  -4  12      666.30      659.38       35.40 o
   0  -4  12      232.60      218.57       27.50 o
   1  -4  12       25.00       32.44       19.20 o
   2  -4  12        1.70        8.58       15.60 o
   3  -4  12       77.50       74.56       23.90 o
   4  -4  12        7.80        1.11       21.00 o
   5  -4  12       47.90      107.82       54.90 o
  -6  -3  12      175.80       84.34       63.80 o
  -5  -3  12      103.20      144.01       37.40 o
  -4  -3  12       43.20       72.50       40.60 o
  -3  -3  12      -35.70        0.10       37.60 o
  -2  -3  12      371.00      409.77       32.70 o
  -1  -3  12      789.40      781.35       50.50 o
   0  -3  12      181.20      143.82       30.20 o
   1  -3  12       29.60        5.82       33.30 o
   2  -3  12       59.90      119.00       38.80 o
   3  -3  12        4.50        1.64       18.20 o
   4  -3  12      471.00      393.96       32.20 o
   5  -3  12      176.30      147.52       39.10 o
   6  -3  12      354.60      336.79       48.30 o
  -7  -2  12      183.80      235.57       63.70 o
  -6  -2  12       47.30      153.91       53.00 o
  -5  -2  12      297.10      242.10       49.20 o
  -4  -2  12      313.80      371.22       43.90 o
  -3  -2  12       51.00       73.41       18.60 o
  -2  -2  12      155.60      203.02       23.30 o
  -1  -2  12       35.70       41.21       31.20 o
   0  -2  12      199.10      187.79       31.10 o
   1  -2  12      685.30      575.78       65.90 o
   2  -2  12       60.00       75.52       11.20 o
   3  -2  12       20.70       38.82       23.30 o
   4  -2  12        6.30       17.10       40.10 o
   5  -2  12       64.00       63.68       32.70 o
   6  -2  12       89.20      138.48       35.10 o
   7  -2  12       99.60       73.90       54.60 o
  -7  -1  12        1.00       70.54       94.00 o
  -6  -1  12      215.30      228.47       52.70 o
  -5  -1  12       49.50       33.77       29.50 o
  -4  -1  12        3.60       72.13       25.50 o
  -3  -1  12       30.60       44.35       16.70 o
  -2  -1  12       25.90        2.71       35.60 o
  -1  -1  12      217.80      210.95       35.80 o
   0  -1  12      280.20      463.37       42.00 o
   1  -1  12       21.90       24.89       14.60 o
   2  -1  12      744.00      695.05       36.70 o
   3  -1  12      525.90      491.22       53.00 o
   4  -1  12      453.40      360.76       57.90 o
   5  -1  12      -41.30        1.75       35.80 o
   6  -1  12       96.60       57.74       45.10 o
   7  -1  12       -7.50        0.02       51.70 o
  -7   0  12      117.10      141.11       61.30 o
  -6   0  12        8.90        4.41       29.30 o
  -5   0  12      -40.40        3.96       36.70 o
  -4   0  12      239.80      161.20       43.10 o
  -3   0  12     2959.10     2892.65      168.20 o
  -2   0  12     1255.20      975.31       92.10 o
  -1   0  12      136.80      201.73       25.30 o
   0   0  12      363.40      427.87       36.30 o
   1   0  12      183.30      214.45       18.40 o
   2   0  12       -0.60        6.77       16.11 o
   3   0  12     1715.30     1601.69       94.50 o
   4   0  12       97.90       89.29       35.30 o
   5   0  12       18.00        0.05       44.00 o
   6   0  12      347.40      375.73       60.50 o
   7   0  12        9.60       10.51       44.00 o
  -7   1  12      253.80      220.89       45.10 o
  -6   1  12      107.20      109.98       33.20 o
  -5   1  12      263.80      264.16       46.80 o
  -4   1  12      103.10       84.71       34.90 o
  -3   1  12      -52.60        0.99       28.80 o
  -2   1  12      564.90      670.81       43.40 o
  -1   1  12      119.40      123.14       21.90 o
   0   1  12      476.70      544.20       27.10 o
   1   1  12      657.60      626.74       27.80 o
   2   1  12      129.50      179.76       16.30 o
   3   1  12     1341.70     1526.68      102.80 o
   4   1  12      270.00      247.45       48.20 o
   5   1  12      166.00      115.05       43.30 o
   6   1  12      402.60      409.66       56.90 o
   7   1  12      189.70      216.87       53.90 o
   8   1  12        5.90        6.65       52.00 o
  -7   2  12      163.50      176.50       53.00 o
  -6   2  12       56.40       53.31       50.50 o
  -5   2  12     1609.80     1528.27      133.40 o
  -4   2  12      539.90      479.59       49.50 o
  -3   2  12       35.50        5.09       34.70 o
  -2   2  12      636.50      707.27       39.00 o
  -1   2  12      682.90      567.35       31.30 o
   0   2  12      185.80      219.84       19.20 o
   1   2  12     3823.00     3636.69       97.70 o
   2   2  12      369.40      330.24       23.10 o
   3   2  12       -3.90        0.05       15.70 o
   4   2  12     2236.10     2018.50      112.00 o
   5   2  12       91.90       42.44       37.60 o
   6   2  12       48.00       57.93       35.00 o
   7   2  12      334.30      335.24       55.30 o
   8   2  12      -56.90       31.68       29.60 o
  -7   3  12       -2.50        7.67       29.30 o
  -6   3  12      472.20      444.32       52.20 o
  -5   3  12      581.40      483.41       60.70 o
  -4   3  12     1359.40     1274.10      101.60 o
  -3   3  12       96.10      156.25       20.20 o
  -2   3  12        4.20        0.01       15.80 o
  -1   3  12      547.80      563.67       26.40 o
   0   3  12      127.90      160.41       17.30 o
   1   3  12       29.70       25.60       14.00 o
   2   3  12      728.40      729.56       33.20 o
   3   3  12       20.30       58.31       17.40 o
   4   3  12       84.80      148.85       24.90 o
   5   3  12       16.00        0.35       35.10 o
   6   3  12       24.10        8.22       37.40 o
   7   3  12      157.80      178.61       51.70 o
   8   3  12      356.70      327.65       63.30 o
  -7   4  12      -48.80        0.07       32.60 o
  -6   4  12       14.90       11.06       32.40 o
  -5   4  12       44.60       36.76       26.60 o
  -4   4  12      534.40      531.50       43.60 o
  -3   4  12      -13.60        4.30       13.60 o
  -2   4  12      139.00      193.88       17.70 o
  -1   4  12     1407.10     1342.04       51.50 o
   0   4  12      226.80      240.68       19.80 o
   1   4  12       20.70        1.75       14.00 o
   2   4  12      519.10      525.06       24.30 o
   3   4  12      488.80      475.39       36.90 o
   4   4  12      -13.10        2.22       21.60 o
   5   4  12       43.00       26.37       34.20 o
   6   4  12      775.10      798.87       75.80 o
   7   4  12      158.40      202.08       50.20 o
   8   4  12       -5.20       30.47       36.60 o
  -7   5  12      559.20      574.37       67.30 o
  -6   5  12      263.40      189.99       55.00 o
  -5   5  12       51.40       66.54       39.40 o
  -4   5  12       28.60       78.82       34.20 o
  -3   5  12      -10.20        2.88       17.30 o
  -2   5  12      248.70      313.67       24.40 o
  -1   5  12     3580.30     3349.21      114.60 o
   0   5  12       56.30       86.28       15.50 o
   1   5  12      324.20      355.14       20.60 o
   2   5  12      116.90      140.32       16.70 o
   3   5  12       11.60       28.93       20.00 o
   4   5  12      187.90      295.88       29.80 o
   5   5  12       39.70       52.43       34.90 o
   6   5  12      765.00      767.01       73.80 o
   7   5  12       31.00       60.27       45.60 o
   8   5  12       92.40      117.85       38.50 o
  -7   6  12      178.00      214.66       55.70 o
  -6   6  12      773.90      842.39       67.20 o
  -5   6  12       55.10       55.00       37.80 o
  -4   6  12       24.80       25.09       17.40 o
  -3   6  12      118.20      188.48       24.30 o
  -2   6  12      227.50      261.89       22.20 o
  -1   6  12     2679.00     2582.36       69.10 o
   0   6  12       16.00       12.82       16.50 o
   1   6  12     1109.20     1066.23       43.50 o
   2   6  12      255.50      261.99       21.80 o
   3   6  12       -5.80        4.23       20.80 o
   4   6  12      218.10      288.55       30.70 o
   5   6  12      717.80      804.90       55.20 o
   6   6  12      -10.20       21.61       39.10 o
   7   6  12      275.80      252.17       53.60 o
  -6   7  12       96.70       63.87       45.60 o
  -5   7  12       74.00       47.04       49.20 o
  -4   7  12       39.80       68.40       21.60 o
  -3   7  12      306.90      373.83       27.30 o
  -2   7  12       44.40       36.65       24.60 o
  -1   7  12       -0.60        0.21       27.11 o
   0   7  12       53.80       31.60       19.40 o
   1   7  12       66.20       90.99       21.00 o
   2   7  12       48.00       18.14       22.20 o
   3   7  12      151.80      161.55       25.60 o
   4   7  12      751.20      703.24       43.70 o
   5   7  12      -18.10       26.86       21.10 o
   6   7  12      182.50      252.80       42.10 o
   7   7  12       -6.70        6.04       48.60 o
  -5   8  12      -30.50       55.81       35.90 o
  -4   8  12       13.20        0.03       18.90 o
  -3   8  12      526.60      615.15       33.80 o
  -2   8  12      280.10      289.99       32.90 o
  -1   8  12      725.80      575.47       42.30 o
   0   8  12      -16.90        6.36       20.90 o
   1   8  12      258.50      218.82       22.90 o
   2   8  12      182.30      163.25       24.10 o
   3   8  12      205.60      223.97       33.50 o
   4   8  12      504.00      579.36       55.20 o
   5   8  12      203.30      282.63       42.60 o
  -4   9  12       28.70       32.95       39.30 o
  -3   9  12       92.20      149.55       41.90 o
  -2   9  12      419.90      521.43       30.30 o
  -1   9  12       -7.10        8.46       22.20 o
   0   9  12       21.90       25.08       24.40 o
   1   9  12       21.80        0.85       28.30 o
   2   9  12       77.60       95.33       25.80 o
   0  -5  13       20.20       10.77       45.80 o
  -3  -4  13       -2.10        5.79       47.90 o
  -2  -4  13       31.70       72.52       28.90 o
  -1  -4  13       38.80       10.88       44.60 o
   0  -4  13      144.50      139.76       33.20 o
   1  -4  13      325.00      347.52       61.90 o
   2  -4  13       66.10      108.23       43.80 o
   3  -4  13      -15.30        0.04       36.60 o
  -4  -3  13     1890.80     1614.31      124.00 o
  -3  -3  13      -21.80       32.98       42.90 o
  -2  -3  13       14.30        1.78       27.70 o
  -1  -3  13       15.70       69.96       27.60 o
   0  -3  13      211.60      244.26       34.30 o
   1  -3  13       69.70       10.53       51.50 o
   2  -3  13        8.90       72.23       34.20 o
   3  -3  13      654.10      713.59       44.80 o
   4  -3  13       56.30       42.59       35.20 o
  -5  -2  13       56.50       13.37       36.30 o
  -4  -2  13      427.70      251.53       69.90 o
  -3  -2  13       79.60       74.24       32.50 o
  -2  -2  13      865.80      798.26       74.00 o
  -1  -2  13       27.10       44.36       24.70 o
   0  -2  13      242.80      213.65       37.90 o
   1  -2  13      138.50      154.62       39.70 o
   2  -2  13      170.60      208.69       49.60 o
   3  -2  13      154.00      131.96       40.70 o
   4  -2  13       31.70       21.85       33.40 o
   5  -2  13        8.00        4.50       50.90 o
  -6  -1  13       44.20       66.98       48.10 o
  -5  -1  13       -6.60        7.34       34.60 o
  -4  -1  13      215.70      204.00       53.00 o
  -3  -1  13      338.90      286.72       38.30 o
  -2  -1  13        2.40       10.98       41.00 o
  -1  -1  13      147.20      158.61       46.00 o
   0  -1  13       61.70       40.29       32.70 o
   1  -1  13     1114.80      908.54       60.20 o
   2  -1  13        9.50       37.75       27.80 o
   3  -1  13       79.90       71.29       45.90 o
   4  -1  13       34.10       22.72       46.20 o
   5  -1  13       13.20       26.31       46.90 o
   6  -1  13      167.30      104.07       40.60 o
  -6   0  13      221.30      239.70       56.10 o
  -5   0  13      345.00      331.26       58.80 o
  -4   0  13      956.70     1027.91       80.40 o
  -3   0  13       -7.30        0.02       35.50 o
  -2   0  13      111.90      145.74       38.50 o
  -1   0  13      690.80      465.88       58.30 o
   0   0  13      594.00      536.89       37.80 o
   1   0  13     1154.00     1067.26       46.80 o
   2   0  13      501.00      508.88       26.90 o
   3   0  13       -3.10       24.47       36.60 o
   4   0  13       49.50        9.66       40.30 o
   5   0  13      550.90      573.53       62.30 o
   6   0  13      102.30      100.95       39.30 o
  -6   1  13      137.70      160.99       53.60 o
  -5   1  13      323.20      305.75       57.50 o
  -4   1  13      -33.00        0.85       26.10 o
  -3   1  13      -24.00        4.53       37.20 o
  -2   1  13        4.80       11.23       22.50 o
  -1   1  13      111.20      112.56       23.50 o
   0   1  13      127.50       92.16       32.40 o
   1   1  13       47.40       38.03       16.80 o
   2   1  13       67.50       55.20       14.30 o
   3   1  13      -33.80        4.88       36.40 o
   4   1  13      183.90      183.30       54.30 o
   5   1  13      204.20      222.84       48.30 o
   6   1  13      171.50      242.39       51.80 o
   7   1  13       77.60       37.07       55.20 o
  -6   2  13      -61.40       17.80       42.50 o
  -5   2  13      218.70      167.51       52.80 o
  -4   2  13       28.90       21.48       42.30 o
  -3   2  13       24.40       21.40       40.00 o
  -2   2  13      647.20      716.14       41.90 o
  -1   2  13      735.70      693.84       38.10 o
   0   2  13      191.80      258.02       21.70 o
   1   2  13      298.00      211.39       24.20 o
   2   2  13       24.50       19.30       15.00 o
   3   2  13      159.20      287.93       34.30 o
   4   2  13      441.70      450.17       49.70 o
   5   2  13        2.80        1.63       24.80 o
   6   2  13       85.20       37.46       50.10 o
   7   2  13       24.30        2.67       40.90 o
  -6   3  13      225.90      247.60       59.90 o
  -5   3  13      -42.10        4.89       41.80 o
  -4   3  13       42.10        0.13       25.40 o
  -3   3  13       15.20       15.02       20.00 o
  -2   3  13      345.60      379.79       30.20 o
  -1   3  13      496.60      458.16       36.20 o
   0   3  13       48.00       52.98       20.30 o
   1   3  13       24.60       12.94       18.70 o
   2   3  13       30.30       40.03       19.50 o
   3   3  13      -16.50       12.63       34.40 o
   4   3  13       94.90      136.04       31.60 o
   5   3  13      139.50      171.91       47.80 o
   6   3  13      211.20      316.61       35.70 o
   7   3  13      -11.20       11.20       37.90 o
  -6   4  13       20.00        7.13       53.00 o
  -5   4  13      182.20      192.86       55.10 o
  -4   4  13       91.60       89.65       35.50 o
  -3   4  13      165.50      170.67       32.00 o
  -2   4  13        9.00        8.40       16.90 o
  -1   4  13      347.20      298.40       30.70 o
   0   4  13       64.70       53.51       17.70 o
   1   4  13     1060.90     1057.30       47.00 o
   2   4  13      336.20      313.64       25.10 o
   3   4  13       58.90       53.18       33.90 o
   4   4  13      338.20      278.50       44.20 o
   5   4  13      -16.90        5.98       23.10 o
   6   4  13      157.30      147.87       48.30 o
  -6   5  13       40.00       33.65       50.40 o
  -5   5  13      -59.40        4.68       45.10 o
  -4   5  13     1152.10     1057.50       92.90 o
  -3   5  13      849.70      828.81       72.30 o
  -2   5  13       46.00       79.69       24.40 o
  -1   5  13      228.20      335.67       26.70 o
   0   5  13      164.00      136.62       26.20 o
   1   5  13        0.80        9.40       34.35 o
   2   5  13      704.10      657.24       37.40 o
   3   5  13      594.20      542.42       48.90 o
   4   5  13       11.70       10.58       33.50 o
   5   5  13      259.90      232.78       48.10 o
   6   5  13      104.30       78.44       49.70 o
  -5   6  13       21.30       34.16       46.80 o
  -4   6  13      203.20      238.05       53.80 o
  -3   6  13      437.00      401.99       52.60 o
  -2   6  13      437.80      484.29       46.80 o
  -1   6  13       24.80       37.24       24.30 o
   0   6  13       45.50       53.93       17.20 o
   1   6  13       53.80      105.04       20.50 o
   2   6  13      115.40      201.95       22.70 o
   3   6  13      797.40      743.46       67.70 o
   4   6  13      421.80      264.48       90.30 o
   5   6  13      109.40       81.65       30.60 o
   6   6  13      103.10      148.89       49.40 o
  -5   7  13      -26.70        2.50       46.60 o
  -4   7  13      -25.50        2.34       43.20 o
  -3   7  13      -32.10        3.09       37.70 o
  -2   7  13       56.40       26.66       52.30 o
  -1   7  13      100.10      179.94       37.30 o
   0   7  13      153.40      241.58       24.40 o
   1   7  13      178.70      191.61       25.20 o
   2   7  13      676.60      742.96       63.80 o
   3   7  13       -1.80        0.31       24.20 o
   4   7  13       98.90      152.97       35.10 o
   5   7  13       58.00       86.17       40.30 o
  -4   8  13       98.40      130.82       48.80 o
  -3   8  13        9.60       15.75       34.50 o
  -2   8  13       21.60       34.35       31.50 o
  -1   8  13        0.00       48.17        0.01 o
   0   8  13      973.00     1105.16       50.50 o
   1   8  13       30.00      107.27       26.40 o
   2   8  13       35.90      101.02       35.70 o
   3   8  13       67.90       95.05       35.00 o
   4   8  13        9.00       35.92       33.10 o
  -2   9  13       -3.30        7.84       23.60 o
  -1   9  13       20.10       68.74       25.10 o
   0   9  13      532.70      645.69       47.90 o
  -2  -3  14       61.40       45.42       50.80 o
  -1  -3  14      169.40      216.37       62.50 o
   0  -3  14        3.00        1.54       52.40 o
   1  -3  14      183.00      136.45       42.00 o
   2  -3  14      316.70      262.49       57.30 o
  -3  -2  14       14.80        0.49       35.20 o
  -2  -2  14      249.80      214.79       43.10 o
  -1  -2  14       -3.50        0.08       31.10 o
   0  -2  14      189.40      180.19       40.30 o
   1  -2  14      802.80      693.36       69.70 o
   2  -2  14       19.40        1.39       40.10 o
   3  -2  14       41.80       93.58       42.20 o
  -4  -1  14       57.70        2.12       57.20 o
  -3  -1  14      997.30      954.93       83.00 o
  -2  -1  14      209.80      208.42       43.40 o
  -1  -1  14       -8.70       41.12       34.20 o
   0  -1  14      277.70      338.68       58.30 o
   1  -1  14       29.90       36.32       47.00 o
   2  -1  14      291.50      288.61       60.10 o
   3  -1  14       31.60       48.73       53.00 o
   4  -1  14       29.40       36.63       34.30 o
  -4   0  14       66.20       82.66       52.60 o
  -3   0  14     1218.80      950.65       91.00 o
  -2   0  14       14.90       12.46       45.10 o
  -1   0  14      373.50      247.61       49.50 o
   0   0  14      353.60      350.77       57.50 o
   1   0  14       23.30        0.00       41.90 o
   2   0  14       22.50        0.01       26.60 o
   3   0  14      294.40      352.16       48.50 o
   4   0  14      614.20      527.36       63.30 o
   5   0  14       86.90      156.60       53.00 o
  -5   1  14      186.50      102.97       62.00 o
  -4   1  14       41.40       12.36       54.20 o
  -3   1  14      101.20      113.67       47.90 o
  -2   1  14      470.90      382.23       51.10 o
  -1   1  14       78.60       82.51       21.90 o
   0   1  14       23.90       10.08       19.60 o
   1   1  14      658.40      634.15       36.90 o
   2   1  14      443.30      383.71       56.00 o
   3   1  14       58.70       57.49       37.40 o
   4   1  14      -10.90       36.97       47.20 o
   5   1  14      -64.50        4.20       53.10 o
  -5   2  14      141.50      196.68       50.30 o
  -4   2  14      -24.70        0.36       48.20 o
  -3   2  14      398.50      460.17       40.00 o
  -2   2  14       10.50        1.34       20.90 o
  -1   2  14      110.50       91.56       22.00 o
   0   2  14      502.10      449.70       35.00 o
   1   2  14      107.50      123.76       22.60 o
   2   2  14      -39.10        0.68       39.50 o
   3   2  14      244.50      304.56       44.50 o
   4   2  14      -11.30       51.18       28.00 o
   5   2  14      316.30      264.06       50.40 o
  -5   3  14      -43.50        0.84       43.50 o
  -4   3  14      642.00      597.53       54.30 o
  -3   3  14      299.60      290.28       57.10 o
  -2   3  14      118.20       86.75       28.90 o
  -1   3  14      150.90      160.21       27.70 o
   0   3  14        9.60        7.34       23.30 o
   1   3  14        8.60        1.35       21.50 o
   2   3  14      407.80      370.58       30.00 o
   3   3  14     1191.60     1038.69       86.50 o
   4   3  14       35.20       10.01       56.60 o
   5   3  14       11.60        1.16       42.90 o
  -5   4  14      -59.60        0.04       33.50 o
  -4   4  14      408.20      496.26       62.40 o
  -3   4  14      -25.90        1.42       26.40 o
  -2   4  14      130.60      155.45       25.30 o
  -1   4  14       54.10      126.77       39.80 o
   0   4  14       40.60       57.60       16.20 o
   1   4  14        0.50       10.12       32.53 o
   2   4  14       77.30      114.91       24.40 o
   3   4  14      241.20      233.85       37.50 o
   4   4  14       13.50       31.16       38.10 o
   5   4  14       64.50       39.03       43.00 o
  -4   5  14       28.20       29.70       54.80 o
  -3   5  14       43.90       30.52       44.50 o
  -2   5  14       46.50        1.98       40.50 o
  -1   5  14      711.70      699.54       41.00 o
   0   5  14       28.70       35.72       20.20 o
   1   5  14      280.50      309.02       30.10 o
   2   5  14      240.20      243.87       27.10 o
   3   5  14      103.00       73.07       47.20 o
   4   5  14      145.20      127.97       40.90 o
   5   5  14      200.00      182.58       44.50 o
  -4   6  14      279.70      248.54       59.10 o
  -3   6  14       17.00       24.00       46.50 o
  -2   6  14      -36.60       59.79       44.00 o
  -1   6  14       30.00       36.56       41.90 o
   0   6  14      212.70      193.01       28.40 o
   1   6  14      297.30      405.96       34.10 o
   2   6  14      425.90      446.49       52.00 o
   3   6  14       53.00       11.90       45.40 o
   4   6  14       35.70        8.72       42.90 o
  -3   7  14      130.40      131.68       45.10 o
  -2   7  14       19.80       13.84       34.60 o
  -1   7  14      288.90      349.61       50.50 o
   0   7  14      186.70      293.53       42.50 o
   1   7  14       54.50       58.67       37.40 o
   2   7  14       26.80        8.19       34.40 o
   3   7  14       72.40       68.78       40.60 o
   4   7  14       65.80       38.50       43.20 o
  -1   8  14      112.10      178.10       46.20 o
   0   8  14      119.60      154.57       44.80 o
   1   8  14      391.30      512.69       39.90 o
   2   8  14       48.50       10.45       35.20 o
  -1   0  15      -27.60        5.16       33.30 o
   0   0  15      376.30      249.03       70.70 o
   1   0  15      299.60      406.23       65.90 o
   2   0  15       73.50       34.29       51.00 o
  -2   1  15       70.40       74.46       57.70 o
  -1   1  15      -26.20       21.02       46.60 o
   0   1  15       60.90      114.27       47.40 o
   1   1  15       40.00       85.56       50.40 o
   2   1  15      385.70      316.43       55.10 o
   3   1  15      -13.20        2.58       36.70 o
  -3   2  15      139.10       77.60       53.70 o
  -2   2  15      716.20      701.89       64.60 o
  -1   2  15      159.40      134.78       56.00 o
   0   2  15        7.60        0.17       47.10 o
   1   2  15        3.80        1.10       47.70 o
   2   2  15      315.10      285.84       52.00 o
   3   2  15      -87.30        2.21       54.50 o
  -3   3  15      -25.40        2.44       46.70 o
  -2   3  15       92.40      140.24       54.30 o
  -1   3  15       37.60      115.56       36.90 o
   0   3  15      147.00      138.58       37.10 o
   1   3  15      197.30      182.30       44.40 o
   2   3  15      -33.40        3.63       30.10 o
   3   3  15      -22.00       21.66       33.20 o
   4   3  15       82.10       78.45       55.00 o
  -3   4  15      -24.10        1.06       52.50 o
  -2   4  15       11.20        1.64       49.00 o
  -1   4  15      -39.60       27.73       46.90 o
   0   4  15      219.70      234.26       43.30 o
   1   4  15       19.70        0.51       50.40 o
   2   4  15      -86.70        2.81       52.90 o
   3   4  15       13.40       13.09       55.50 o
  -2   5  15      320.20      313.97       47.50 o
  -1   5  15       87.90      102.61       37.40 o
   0   5  15       61.00       71.74       45.10 o
   1   5  15      307.00      267.98       54.80 o
   2   5  15       94.70      149.88       38.90 o
   3   5  15      275.40      319.78       56.00 o
  -1   6  15       81.80      170.44       37.30 o
   0   6  15        8.40       52.05       27.30 o
   1   6  15      126.90      135.92       50.00 o
   2   6  15       53.90       63.22       46.10 o
